# Supplementary material for: 1-Benzyl-2,5-dioxopyrrolidine-3,4-diyl diacetate
Source: Acta Crystallogr Sect E Struct Rep Online. 2010 Nov 6;66(Pt 12):o3044. doi: 10.1107/S1600536810043187 (PMC3011662; doi:10.1107/S1600536810043187)
Supplement: Supplementary file 1 [file e-66-o3044-sup1.cif]

##############################################################################
###                                                                        ###
###        Electronic paper (Acta Crystallographica Section E)             ###
###                                                                        ###
##############################################################################
#                                                                            #
# This CIF contains the data in a paper accepted for publication in Acta     #
# Crystallographica Section E. It conforms to the requirements of Notes      #
# for Authors for Section E, and has been peer reviewed under the auspices   #
# of the IUCr Commission on Journals.                                        #
#                                                                            #
# Full details of the Crystallographic Information File format               #
# are given in the paper "The Crystallographic Information File (CIF):       #
# a New Standard Archive File for Crystallography" by S. R. Hall, F. H.      #
# Allen and I. D. Brown [Acta Cryst. (1991), A47, 655-685].                  #
#                                                                            #
# The current version of the core CIF dictionary is obtainable from          #
# ftp://ftp.iucr.org/pub/cif_core.dic. The current version number is 2.4.    #
#                                                                            #
# Software is freely available for graphical display of the structure(s) in  #
# this CIF.  For information consult the CIF home page http://www.iucr.org/  #
# cif/home.html                                                              #
#                                                                            #
# This file may be used for bona fide research purposes within the           #
# scientific community so long as proper attribution is given to the journal # 
# article from which it was obtained.                                        #
#                                                                            #
##############################################################################
                                             
data_global
_audit_creation_method     SHELXL-97
_journal_date_recd_electronic     2010-10-21
_journal_date_accepted     2010-10-22
_journal_name_full     'Acta Crystallographica, Section E'
_journal_year     2010
_journal_volume     66
_journal_issue     12
_journal_page_first     o3044
_journal_page_last     o3044
_journal_paper_category     QO
_journal_coeditor_code     HG2732
_publ_contact_author_name     ' Ignez Caracelli '
_publ_contact_author_address
;
Physics Department,
Universidade Federal de S\~ao Carlos,
13565-905 S\~ao Carlos
SP
Brazil
;
_publ_contact_author_email     ignez@ufscar.br
_publ_contact_author_fax     '55 16 33727344'
_publ_contact_author_phone     '55 16 33519741 '
_publ_section_title
;
1-Benzyl-2,5-dioxopyrrolidine-3,4-diyl diacetate
;
loop_
    _publ_author_name
    _publ_author_address
    'Caracelli, Ignez'
;
Physics Department,
Universidade Federal de S\~ao Carlos,
13565-905 S\~ao Carlos
SP
Brazil
;
    'Ferreira, Fernando P.'
;
Departamento de Farm\'acia,
Faculdade de Ci\^encias Farmac\^euticas,
Universidade de S\~ao Paulo,
S\~ao Paulo
SP
Brazil
;
    'Vieira, Adriano S.'
;
Departamento de Farm\'acia,
Faculdade de Ci\^encias Farmac\^euticas,
Universidade de S\~ao Paulo,
S\~ao Paulo
SP
Brazil
;
    'Stefani, H\'elio A.'
;
Departamento de Farm\'acia,
Faculdade de Ci\^encias Farmac\^euticas,
Universidade de S\~ao Paulo,
S\~ao Paulo
SP
Brazil
;
    'De Simone, Carlos A.'
;
Instituto de Qu\'imica e Biotecnologia
Universidade Federal de Alagoas,
57072-970 Macei\'o, AL
Brazil
;
    'Tiekink, Edward R. T.'
;
Department of Chemistry, University of Malaya,
50603 Kuala Lumpur, Malaysia
;
data_I
_audit_creation_method     SHELXL-97
_chemical_name_systematic
;
1-Benzyl-2,5-dioxopyrrolidine-3,4-diyl diacetate
;
_chemical_name_common     ?
_chemical_formula_moiety     'C15 H15 N O6'
_chemical_formula_sum     'C15 H15 N O6'
_chemical_formula_iupac     'C15 H15 N O6'
_chemical_formula_weight     305.28
_chemical_melting_point     ?
_symmetry_cell_setting     orthorhombic
_symmetry_space_group_name_H-M     'P 21 21 21'
_symmetry_space_group_name_Hall     'P 2ac 2ab'
loop_
    _symmetry_equiv_pos_as_xyz
    'x, y, z'
    '-x+1/2, -y, z+1/2'
    'x+1/2, -y+1/2, -z'
    '-x, y+1/2, -z+1/2'
_cell_length_a     8.8498(4)
_cell_length_b     9.8107(4)
_cell_length_c     17.5148(6)
_cell_angle_alpha     90
_cell_angle_beta     90
_cell_angle_gamma     90
_cell_volume     1520.68(11)
_cell_formula_units_Z     4
_cell_measurement_reflns_used     5560
_cell_measurement_theta_min     2.9
_cell_measurement_theta_max     26.4
_cell_measurement_temperature     290(2)
_exptl_crystal_description     block
_exptl_crystal_colour     colourless
_exptl_crystal_size_max     0.28
_exptl_crystal_size_mid     0.23
_exptl_crystal_size_min     0.06
_exptl_crystal_density_diffrn     1.333
_exptl_crystal_density_method     'not measured'
_exptl_crystal_F_000     640
_exptl_absorpt_coefficient_mu     0.104
_exptl_absorpt_correction_type     multi-scan
_exptl_absorpt_process_details     '(SADABS; Sheldrick, 1996)'
_exptl_absorpt_correction_T_min     0.962
_exptl_absorpt_correction_T_max     0.991
_exptl_special_details
;
;
_diffrn_ambient_temperature     290(2)
_diffrn_radiation_type     MoK\a
_diffrn_radiation_wavelength     0.71073
_diffrn_radiation_source     'fine-focus sealed tube'
_diffrn_radiation_monochromator     graphite
_diffrn_measurement_device_type     'Bruker SMART APEXII'
_diffrn_measurement_method     '\f and \w scans'
_diffrn_detector_area_resol_mean     ?
_diffrn_reflns_number     7672
_diffrn_reflns_av_R_equivalents     0.122
_diffrn_reflns_av_sigmaI/netI     0.061
_diffrn_reflns_theta_min     3.1
_diffrn_reflns_theta_max     25.0
_diffrn_reflns_theta_full     25.0
_diffrn_measured_fraction_theta_max     0.987
_diffrn_measured_fraction_theta_full     0.987
_diffrn_reflns_limit_h_min     -10
_diffrn_reflns_limit_h_max     10
_diffrn_reflns_limit_k_min     -10
_diffrn_reflns_limit_k_max     11
_diffrn_reflns_limit_l_min     -20
_diffrn_reflns_limit_l_max     20
_diffrn_standards_number     0
_diffrn_standards_interval_count     0
_diffrn_standards_interval_time     ?
_diffrn_standards_decay_%     '< 1'
_refine_special_details
;
Refinement of <i>F</i>^2^ against ALL reflections. The weighted <i>R</i>-factor
<i>wR</i> and goodness of fit <i>S</i> are based on <i>F</i>^2^, conventional
<i>R</i>-factors <i>R</i> are based on <i>F</i>, with <i>F</i> set to zero for
negative <i>F</i>^2^. The threshold expression of <i>F</i>^2^ >
2\s(<i>F</i>^2^) is used only for calculating <i>R</i>-factors(gt) <i>etc</i>.
and is not relevant to the choice of reflections for refinement.
<i>R</i>-factors based on <i>F</i>^2^ are statistically about twice as large
as those based on <i>F</i>, and <i>R</i>- factors based on ALL data will be
even larger.
;
_reflns_number_total     1541
_reflns_number_gt     1396
_reflns_threshold_expression     I>2\s(I)
_refine_ls_structure_factor_coef     Fsqd
_refine_ls_matrix_type     full
_refine_ls_R_factor_all     0.044
_refine_ls_R_factor_gt     0.036
_refine_ls_wR_factor_gt     0.081
_refine_ls_wR_factor_ref     0.085
_refine_ls_goodness_of_fit_ref     1.07
_refine_ls_restrained_S_all     1.07
_refine_ls_number_reflns     1541
_refine_ls_number_parameters     202
_refine_ls_number_restraints     0
_refine_ls_hydrogen_treatment     constr
_refine_ls_weighting_scheme     calc
_refine_ls_weighting_details
         'calc w=1/[\s^2^(Fo^2^)+(0.0293P)^2^+0.1923P] where P=(Fo^2^+2Fc^2^)/3'
_atom_sites_solution_hydrogens     geom
_atom_sites_solution_primary     direct
_atom_sites_solution_secondary     difmap
_refine_ls_shift/su_max     0.001
_refine_ls_shift/su_max_lt     0.001
_refine_ls_shift/su_mean     0.000
_refine_diff_density_max     0.12
_refine_diff_density_min     -0.12
_refine_ls_extinction_method     'SHELXL97 (Sheldrick, 2008)'
_refine_ls_extinction_coef     0.111(10)
_refine_ls_extinction_expression
                                  'Fc^*^=kFc[1+0.001xFc^2^\l^3^/sin(2\q)]^-1/4^'
_refine_ls_abs_structure_details     ?
_refine_ls_abs_structure_Flack     ?
loop_
    _atom_type_symbol
    _atom_type_description
    _atom_type_scat_dispersion_real
    _atom_type_scat_dispersion_imag
    _atom_type_scat_source
    'C' 'C' 0.0033 0.0016
                         'International Tables Vol C Tables 4.2.6.8 and 6.1.1.4'
    'H' 'H' 0.0000 0.0000
                         'International Tables Vol C Tables 4.2.6.8 and 6.1.1.4'
    'N' 'N' 0.0061 0.0033
                         'International Tables Vol C Tables 4.2.6.8 and 6.1.1.4'
    'O' 'O' 0.0106 0.0060
                         'International Tables Vol C Tables 4.2.6.8 and 6.1.1.4'
_computing_data_collection     'APEX2 (Bruker, 2007)'
_computing_cell_refinement     'SAINT (Bruker, 2007)'
_computing_data_reduction     'SAINT (Bruker, 2007)'
_computing_structure_solution     'SIR97 (Altomare <i>et al.</i>, 1999)'
_computing_structure_refinement     'SHELXL97 (Sheldrick, 2008)'
_computing_molecular_graphics
                      'ORTEP-3 (Farrugia, 1997) and DIAMOND (Brandenburg, 2006)'
_computing_publication_material     'publCIF (Westrip, 2010)'
loop_
    _atom_site_type_symbol
    _atom_site_label
    _atom_site_fract_x
    _atom_site_fract_y
    _atom_site_fract_z
    _atom_site_U_iso_or_equiv
    _atom_site_adp_type
    _atom_site_calc_flag
    _atom_site_refinement_flags
    _atom_site_occupancy
    _atom_site_disorder_assembly
    _atom_site_disorder_group
    O O1 0.25814(16) 0.67116(18) 0.09591(10) 0.0555(5) Uani d . 1 . .
    O O2 0.42326(15) 0.75768(16) -0.03939(9) 0.0425(4) Uani d . 1 . .
    O O3 0.57172(17) 0.60872(18) 0.02191(10) 0.0505(4) Uani d . 1 . .
    O O4 0.5859(2) 1.03936(19) 0.03516(11) 0.0652(6) Uani d . 1 . .
    O O5 0.3864(3) 1.1015(2) 0.10556(14) 0.0772(6) Uani d . 1 . .
    O O6 0.6412(2) 0.93139(18) 0.18931(10) 0.0603(5) Uani d . 1 . .
    N N1 0.44087(19) 0.79166(19) 0.15977(11) 0.0418(5) Uani d . 1 . .
    C C1 0.3594(2) 0.7537(2) 0.09654(13) 0.0415(5) Uani d . 1 . .
    C C2 0.4146(2) 0.8367(2) 0.02866(13) 0.0400(5) Uani d . 1 . .
    H H2 0.3419 0.9104 0.0199 0.048 Uiso calc R 1 . .
    C C3 0.5611(2) 0.9008(2) 0.05719(14) 0.0448(5) Uani d . 1 . .
    H H3 0.6453 0.8463 0.0374 0.054 Uiso calc R 1 . .
    C C4 0.5564(2) 0.8820(2) 0.14324(14) 0.0437(5) Uani d . 1 . .
    C C5 0.4073(3) 0.7405(3) 0.23638(14) 0.0510(6) Uani d . 1 . .
    H H5A 0.4951 0.7538 0.2687 0.061 Uiso calc R 1 . .
    H H5B 0.3875 0.6434 0.2336 0.061 Uiso calc R 1 . .
    C C6 0.2737(3) 0.8104(2) 0.27199(13) 0.0482(6) Uani d . 1 . .
    C C7 0.1408(3) 0.7410(3) 0.28440(16) 0.0629(7) Uani d . 1 . .
    H H7 0.1336 0.6495 0.2708 0.075 Uiso calc R 1 . .
    C C8 0.0181(4) 0.8059(4) 0.3169(2) 0.0835(10) Uani d . 1 . .
    H H8 -0.0709 0.7579 0.3254 0.100 Uiso calc R 1 . .
    C C9 0.0272(5) 0.9408(4) 0.3365(2) 0.0896(12) Uani d . 1 . .
    H H9 -0.0554 0.9845 0.3584 0.108 Uiso calc R 1 . .
    C C10 0.1573(5) 1.0103(4) 0.3238(2) 0.0956(12) Uani d . 1 . .
    H H10 0.1636 1.1019 0.3370 0.115 Uiso calc R 1 . .
    C C11 0.2808(4) 0.9457(3) 0.2914(2) 0.0748(9) Uani d . 1 . .
    H H11 0.3693 0.9944 0.2828 0.090 Uiso calc R 1 . .
    C C12 0.5071(2) 0.6412(2) -0.03556(14) 0.0425(5) Uani d . 1 . .
    C C13 0.5040(3) 0.5656(3) -0.10878(16) 0.0586(7) Uani d . 1 . .
    H H13A 0.5864 0.5020 -0.1102 0.088 Uiso calc R 1 . .
    H H13B 0.5135 0.6287 -0.1504 0.088 Uiso calc R 1 . .
    H H13C 0.4102 0.5172 -0.1132 0.088 Uiso calc R 1 . .
    C C14 0.4873(5) 1.1318(3) 0.06372(18) 0.0722(9) Uani d . 1 . .
    C C15 0.5247(7) 1.2725(3) 0.0367(3) 0.1274(19) Uani d . 1 . .
    H H15A 0.4450 1.3338 0.0509 0.191 Uiso calc R 1 . .
    H H15B 0.5355 1.2721 -0.0178 0.191 Uiso calc R 1 . .
    H H15C 0.6177 1.3018 0.0597 0.191 Uiso calc R 1 . .
loop_
    _atom_site_aniso_label
    _atom_site_aniso_U_11
    _atom_site_aniso_U_22
    _atom_site_aniso_U_33
    _atom_site_aniso_U_12
    _atom_site_aniso_U_13
    _atom_site_aniso_U_23
    O1 0.0492(8) 0.0622(11) 0.0550(11) -0.0163(8) 0.0025(7) 0.0034(9)
    O2 0.0459(7) 0.0426(8) 0.0388(8) 0.0016(7) -0.0020(6) -0.0024(7)
    O3 0.0532(8) 0.0470(9) 0.0514(10) 0.0047(8) -0.0038(8) 0.0011(8)
    O4 0.0894(13) 0.0503(10) 0.0558(11) -0.0256(10) 0.0064(10) 0.0006(9)
    O5 0.1066(15) 0.0511(11) 0.0739(14) 0.0153(12) 0.0061(13) -0.0027(11)
    O6 0.0602(10) 0.0644(11) 0.0562(11) -0.0106(9) -0.0110(8) -0.0119(10)
    N1 0.0427(9) 0.0433(10) 0.0395(10) 0.0004(8) -0.0002(7) -0.0005(9)
    C1 0.0390(10) 0.0409(11) 0.0445(12) 0.0007(10) 0.0029(9) -0.0015(11)
    C2 0.0417(10) 0.0394(11) 0.0390(11) 0.0005(9) 0.0015(9) -0.0021(10)
    C3 0.0473(11) 0.0414(11) 0.0457(13) -0.0088(10) 0.0046(10) -0.0064(11)
    C4 0.0438(11) 0.0408(12) 0.0465(12) 0.0000(11) -0.0002(10) -0.0050(10)
    C5 0.0585(12) 0.0517(13) 0.0428(12) 0.0063(12) 0.0029(10) 0.0077(12)
    C6 0.0628(13) 0.0482(12) 0.0337(12) 0.0064(12) 0.0026(10) 0.0025(11)
    C7 0.0716(15) 0.0587(15) 0.0584(17) 0.0038(15) 0.0144(13) 0.0088(15)
    C8 0.0765(18) 0.101(3) 0.073(2) 0.016(2) 0.0284(16) 0.018(2)
    C9 0.104(3) 0.100(3) 0.0645(19) 0.048(2) 0.0299(18) 0.007(2)
    C10 0.134(3) 0.071(2) 0.082(2) 0.024(2) 0.022(2) -0.019(2)
    C11 0.0864(19) 0.0607(16) 0.077(2) 0.0022(17) 0.0113(17) -0.0182(17)
    C12 0.0421(10) 0.0384(12) 0.0469(13) -0.0025(10) 0.0043(10) -0.0014(10)
    C13 0.0644(14) 0.0558(15) 0.0557(15) -0.0018(14) 0.0033(12) -0.0154(14)
    C14 0.123(3) 0.0413(14) 0.0525(16) -0.0093(17) -0.0130(19) 0.0001(14)
    C15 0.246(6) 0.0468(18) 0.090(3) -0.032(3) -0.023(3) 0.0162(19)
_geom_special_details
;
All s.u.'s (except the s.u. in the dihedral angle between two l.s. planes) are
estimated using the full covariance matrix. The cell s.u.'s are taken into
account individually in the estimation of s.u.'s in distances, angles and
torsion angles; correlations between s.u.'s in cell parameters are only used
when they are defined by crystal symmetry. An approximate (isotropic)
treatment of cell s.u.'s is used for estimating s.u.'s involving l.s. planes.
;
loop_
    _geom_bond_atom_site_label_1
    _geom_bond_atom_site_label_2
    _geom_bond_site_symmetry_2
    _geom_bond_distance
    _geom_bond_publ_flag
    O1 C1 . 1.208(2) ?
    O2 C12 . 1.365(3) ?
    O2 C2 . 1.424(3) ?
    O3 C12 . 1.201(3) ?
    O4 C14 . 1.354(4) ?
    O4 C3 . 1.430(3) ?
    O5 C14 . 1.193(4) ?
    O6 C4 . 1.204(3) ?
    N1 C1 . 1.373(3) ?
    N1 C4 . 1.384(3) ?
    N1 C5 . 1.463(3) ?
    C1 C2 . 1.522(3) ?
    C2 C3 . 1.525(3) ?
    C2 H2 . 0.9800 ?
    C3 C4 . 1.519(3) ?
    C3 H3 . 0.9800 ?
    C5 C6 . 1.502(3) ?
    C5 H5A . 0.9700 ?
    C5 H5B . 0.9700 ?
    C6 C11 . 1.372(4) ?
    C6 C7 . 1.376(4) ?
    C7 C8 . 1.382(4) ?
    C7 H7 . 0.9300 ?
    C8 C9 . 1.370(5) ?
    C8 H8 . 0.9300 ?
    C9 C10 . 1.356(6) ?
    C9 H9 . 0.9300 ?
    C10 C11 . 1.385(5) ?
    C10 H10 . 0.9300 ?
    C11 H11 . 0.9300 ?
    C12 C13 . 1.481(3) ?
    C13 H13A . 0.9600 ?
    C13 H13B . 0.9600 ?
    C13 H13C . 0.9600 ?
    C14 C15 . 1.496(4) ?
    C15 H15A . 0.9600 ?
    C15 H15B . 0.9600 ?
    C15 H15C . 0.9600 ?
loop_
    _geom_angle_atom_site_label_1
    _geom_angle_atom_site_label_2
    _geom_angle_atom_site_label_3
    _geom_angle_site_symmetry_1
    _geom_angle_site_symmetry_3
    _geom_angle
    _geom_angle_publ_flag
    C12 O2 C2 . . 116.37(16) ?
    C14 O4 C3 . . 116.0(2) ?
    C1 N1 C4 . . 113.15(19) ?
    C1 N1 C5 . . 122.70(18) ?
    C4 N1 C5 . . 124.15(19) ?
    O1 C1 N1 . . 125.4(2) ?
    O1 C1 C2 . . 126.2(2) ?
    N1 C1 C2 . . 108.44(17) ?
    O2 C2 C1 . . 112.34(17) ?
    O2 C2 C3 . . 116.94(17) ?
    C1 C2 C3 . . 103.76(18) ?
    O2 C2 H2 . . 107.8 ?
    C1 C2 H2 . . 107.8 ?
    C3 C2 H2 . . 107.8 ?
    O4 C3 C4 . . 112.8(2) ?
    O4 C3 C2 . . 115.7(2) ?
    C4 C3 C2 . . 104.60(18) ?
    O4 C3 H3 . . 107.8 ?
    C4 C3 H3 . . 107.8 ?
    C2 C3 H3 . . 107.8 ?
    O6 C4 N1 . . 125.3(2) ?
    O6 C4 C3 . . 126.8(2) ?
    N1 C4 C3 . . 107.78(18) ?
    N1 C5 C6 . . 112.58(19) ?
    N1 C5 H5A . . 109.1 ?
    C6 C5 H5A . . 109.1 ?
    N1 C5 H5B . . 109.1 ?
    C6 C5 H5B . . 109.1 ?
    H5A C5 H5B . . 107.8 ?
    C11 C6 C7 . . 118.6(3) ?
    C11 C6 C5 . . 120.5(3) ?
    C7 C6 C5 . . 120.8(2) ?
    C6 C7 C8 . . 120.6(3) ?
    C6 C7 H7 . . 119.7 ?
    C8 C7 H7 . . 119.7 ?
    C9 C8 C7 . . 120.2(4) ?
    C9 C8 H8 . . 119.9 ?
    C7 C8 H8 . . 119.9 ?
    C10 C9 C8 . . 119.6(3) ?
    C10 C9 H9 . . 120.2 ?
    C8 C9 H9 . . 120.2 ?
    C9 C10 C11 . . 120.5(3) ?
    C9 C10 H10 . . 119.8 ?
    C11 C10 H10 . . 119.8 ?
    C6 C11 C10 . . 120.5(3) ?
    C6 C11 H11 . . 119.7 ?
    C10 C11 H11 . . 119.7 ?
    O3 C12 O2 . . 121.5(2) ?
    O3 C12 C13 . . 127.0(2) ?
    O2 C12 C13 . . 111.5(2) ?
    C12 C13 H13A . . 109.5 ?
    C12 C13 H13B . . 109.5 ?
    H13A C13 H13B . . 109.5 ?
    C12 C13 H13C . . 109.5 ?
    H13A C13 H13C . . 109.5 ?
    H13B C13 H13C . . 109.5 ?
    O5 C14 O4 . . 122.9(3) ?
    O5 C14 C15 . . 126.1(4) ?
    O4 C14 C15 . . 111.0(4) ?
    C14 C15 H15A . . 109.5 ?
    C14 C15 H15B . . 109.5 ?
    H15A C15 H15B . . 109.5 ?
    C14 C15 H15C . . 109.5 ?
    H15A C15 H15C . . 109.5 ?
    H15B C15 H15C . . 109.5 ?
loop_
    _geom_torsion_atom_site_label_1
    _geom_torsion_atom_site_label_2
    _geom_torsion_atom_site_label_3
    _geom_torsion_atom_site_label_4
    _geom_torsion_site_symmetry_1
    _geom_torsion_site_symmetry_2
    _geom_torsion_site_symmetry_3
    _geom_torsion_site_symmetry_4
    _geom_torsion
    _geom_torsion_publ_flag
    C4 N1 C1 O1 . . . . 176.2(2) ?
    C5 N1 C1 O1 . . . . -3.7(3) ?
    C4 N1 C1 C2 . . . . -5.8(2) ?
    C5 N1 C1 C2 . . . . 174.33(19) ?
    C12 O2 C2 C1 . . . . -54.5(2) ?
    C12 O2 C2 C3 . . . . 65.3(2) ?
    O1 C1 C2 O2 . . . . -41.8(3) ?
    N1 C1 C2 O2 . . . . 140.22(17) ?
    O1 C1 C2 C3 . . . . -169.0(2) ?
    N1 C1 C2 C3 . . . . 13.0(2) ?
    C14 O4 C3 C4 . . . . -55.3(3) ?
    C14 O4 C3 C2 . . . . 65.1(3) ?
    O2 C2 C3 O4 . . . . 96.2(2) ?
    C1 C2 C3 O4 . . . . -139.5(2) ?
    O2 C2 C3 C4 . . . . -139.1(2) ?
    C1 C2 C3 C4 . . . . -14.8(2) ?
    C1 N1 C4 O6 . . . . 178.6(2) ?
    C5 N1 C4 O6 . . . . -1.5(3) ?
    C1 N1 C4 C3 . . . . -4.2(2) ?
    C5 N1 C4 C3 . . . . 175.7(2) ?
    O4 C3 C4 O6 . . . . -44.1(3) ?
    C2 C3 C4 O6 . . . . -170.7(2) ?
    O4 C3 C4 N1 . . . . 138.79(19) ?
    C2 C3 C4 N1 . . . . 12.2(2) ?
    C1 N1 C5 C6 . . . . -77.9(3) ?
    C4 N1 C5 C6 . . . . 102.2(2) ?
    N1 C5 C6 C11 . . . . -67.2(3) ?
    N1 C5 C6 C7 . . . . 111.6(3) ?
    C11 C6 C7 C8 . . . . -1.0(5) ?
    C5 C6 C7 C8 . . . . -179.7(3) ?
    C6 C7 C8 C9 . . . . 0.6(5) ?
    C7 C8 C9 C10 . . . . 0.0(6) ?
    C8 C9 C10 C11 . . . . -0.2(6) ?
    C7 C6 C11 C10 . . . . 0.9(5) ?
    C5 C6 C11 C10 . . . . 179.6(3) ?
    C9 C10 C11 C6 . . . . -0.3(6) ?
    C2 O2 C12 O3 . . . . -1.1(3) ?
    C2 O2 C12 C13 . . . . 178.27(18) ?
    C3 O4 C14 O5 . . . . 0.9(4) ?
    C3 O4 C14 C15 . . . . -179.9(3) ?
loop_
    _geom_hbond_atom_site_label_D
    _geom_hbond_atom_site_label_H
    _geom_hbond_atom_site_label_A
    _geom_hbond_site_symmetry_A
    _geom_hbond_distance_DH
    _geom_hbond_distance_HA
    _geom_hbond_distance_DA
    _geom_hbond_angle_DHA
    C2 H2 O3 3_465 0.98 2.51 3.206(2) 128
    C3 H3 O1 3_565 0.98 2.55 3.276(3) 131
    C5 H5b O6 4_645 0.97 2.49 3.328(3) 144
    C13 H13b Cg1 3_565 0.96 2.95 3.702(3) 136
