# Supplementary material for: 1-Benzyl-2,5-dioxopyrrolidine-3,4-diyl diacetate
Source: Acta Crystallogr Sect E Struct Rep Online. 2010 Nov 6;66(Pt 12):o3044. doi: 10.1107/S1600536810043187 (PMC3011662; doi:10.1107/S1600536810043187)
Supplement: Supplementary file 2 [file e-66-o3044-Isup2.hkl]

#
# h,k,l, Fc-squared, Fo-squared, sigma(Fo-squared) and status flag
#
data_I
_shelx_title ' Compound X'
_shelx_refln_list_code          4
_shelx_F_calc_maximum       67.98
_exptl_crystal_F_000       640.00
_reflns_d_resolution_high  0.8411
 
loop_
 _symmetry_equiv_pos_as_xyz
 'x, y, z'
 '-x+1/2, -y, z+1/2'
 'x+1/2, -y+1/2, -z'
 '-x, y+1/2, -z+1/2'
 
_cell_length_a     8.8498
_cell_length_b     9.8107
_cell_length_c    17.5148
_cell_angle_alpha  90.000
_cell_angle_beta   90.000
_cell_angle_gamma  90.000
 
_shelx_F_squared_multiplier     1.000
 
loop_
 _refln_index_h
 _refln_index_k
 _refln_index_l
 _refln_F_squared_calc
 _refln_F_squared_meas
 _refln_F_squared_sigma
 _refln_observed_status
   4   0   0       62.46       54.98      2.62 o
   6   0   0      838.88      868.96     28.78 o
   8   0   0        2.05        1.74      1.84 o
  10   0   0       23.94       22.42      2.67 o
   1   1   0      621.69      449.73    113.08 o
   2   1   0      860.37      806.45     26.39 o
   3   1   0        0.00       -0.04      0.53 o
   4   1   0       76.92       75.40      1.77 o
   5   1   0       37.05       35.78      1.24 o
   6   1   0       20.72       18.74      0.98 o
   7   1   0       16.75       17.48      1.07 o
   8   1   0      236.76      248.86      7.42 o
   9   1   0        5.61        5.90      1.01 o
  10   1   0        8.72        7.04      1.38 o
   1   2   0     1590.87     1618.92     52.33 o
   2   2   0      335.50      305.35      6.75 o
   3   2   0     2595.82     2689.61     64.93 o
   4   2   0       59.27       54.24      1.91 o
   5   2   0      167.61      158.52      3.62 o
   6   2   0      224.49      228.63      5.03 o
   7   2   0      147.51      148.05      4.90 o
   8   2   0        0.08        1.77      1.00 o
   9   2   0      105.70      107.38      4.03 o
  10   2   0        5.23        3.23      1.15 o
   1   3   0        1.46        0.78      0.72 o
   3   3   0     2347.64     2425.95     61.98 o
   4   3   0     3061.70     3407.27    197.85 o
   5   3   0       66.40       68.03      2.89 o
   6   3   0       24.79       21.63      3.70 o
   7   3   0        0.28        0.23      0.78 o
   8   3   0        2.39        2.59      0.81 o
   9   3   0       26.61       25.36      1.30 o
  10   3   0       14.22       12.40      2.29 o
   0   4   0       15.80       16.23      1.59 o
   1   4   0     1805.04     1912.79     77.07 o
   2   4   0      273.96      262.74      5.36 o
   3   4   0      360.74      336.91     10.88 o
   4   4   0      733.10      759.37     24.86 o
   5   4   0      183.88      198.87      6.24 o
   6   4   0        0.13        0.48      0.60 o
   7   4   0       97.61       94.96      7.60 o
   8   4   0        2.94        1.41      0.62 o
   9   4   0        0.95       -0.56      0.69 o
   1   5   0       13.79       24.06      5.03 o
   2   5   0      771.57      772.31     24.61 o
   3   5   0       58.59       72.27      3.34 o
   4   5   0      653.76      651.78     25.24 o
   5   5   0       65.55       64.86      5.55 o
   6   5   0       38.73       36.74      3.64 o
   7   5   0      113.81      113.56     12.15 o
   8   5   0        7.37        5.52      0.91 o
   9   5   0        0.42        0.96      0.96 o
   0   6   0     1541.21     1632.99    125.29 o
   1   6   0      302.07      301.57      9.36 o
   2   6   0      665.08      652.41     31.05 o
   3   6   0       41.13       34.02      1.36 o
   4   6   0      434.93      491.22     29.03 o
   5   6   0       30.55       28.48      4.24 o
   6   6   0        2.89        1.34      0.85 o
   7   6   0        0.03       -0.29      0.83 o
   8   6   0       13.72       16.04      3.07 o
   9   6   0        6.76        4.42      0.90 o
   1   7   0        5.31        7.36      0.76 o
   2   7   0      341.43      335.51     21.32 o
   3   7   0       38.95       36.20      1.54 o
   4   7   0       46.00       41.56      2.41 o
   5   7   0      100.43       90.64     16.84 o
   6   7   0       50.72       39.78      7.83 o
   7   7   0        0.81       -1.28      0.99 o
   8   7   0       22.55       17.74      5.22 o
   0   8   0      168.34      188.44     12.48 o
   1   8   0      160.50      152.43      3.93 o
   2   8   0      280.49      275.27     12.15 o
   3   8   0       67.22       61.65      2.74 o
   4   8   0      220.67      218.19     17.50 o
   5   8   0       10.78        7.35      1.44 o
   6   8   0        1.84        2.59      1.40 o
   7   8   0        2.38        1.14      0.89 o
   1   9   0       34.19       42.07      1.43 o
   2   9   0      195.24      205.87      7.38 o
   3   9   0       14.68       15.70      1.54 o
   4   9   0       14.03        9.42      1.21 o
   5   9   0        0.85        3.45      1.26 o
   6   9   0       20.61       17.95      4.01 o
   0  10   0       48.92       50.70      2.56 o
   1  10   0        0.52        0.22      1.09 o
   2  10   0        3.45        4.62      0.98 o
   3  10   0        9.96       10.17      1.19 o
   4  10   0        2.35        2.43      1.07 o
   5  10   0        6.98        4.42      1.93 o
   1  11   0        2.56        5.67      0.99 o
   2  11   0       56.95       60.54      3.21 o
   3  11   0        4.74        6.54      0.96 o
   3   0   1     1554.88     1484.91     27.90 o
   4   0   1      207.18      198.34      4.16 o
   5   0   1      496.42      480.79     11.95 o
   6   0   1      110.47      108.15      3.22 o
   7   0   1      335.43      344.78      9.16 o
   8   0   1        6.07        5.76      0.87 o
   9   0   1        4.38        3.92      1.04 o
  10   0   1        0.51        0.67      0.91 o
   2   1   1      825.99      781.26     13.00 o
   3   1   1      398.54      393.71      6.07 o
   4   1   1       88.75       84.33      1.42 o
   5   1   1      599.41      595.71      8.41 o
   6   1   1      484.85      495.08      7.11 o
   7   1   1       39.49       40.93      1.14 o
   8   1   1       82.57       84.86      2.00 o
   9   1   1       44.25       44.46      1.53 o
  10   1   1       10.68        8.17      1.39 o
   1   2   1     1001.93      952.39     14.33 o
   2   2   1     4620.79     4860.42    249.18 o
   3   2   1      897.36      911.01     13.95 o
   4   2   1     1342.83     1428.83     23.66 o
   5   2   1        3.98        4.12      0.40 o
   6   2   1       47.86       39.53      1.37 o
   7   2   1       41.78       41.10      1.44 o
   8   2   1       23.90       24.14      0.82 o
   9   2   1       51.09       53.57      1.86 o
  10   2   1       13.64       13.80      1.12 o
   0   3   1       12.83       19.15      1.11 o
   1   3   1     2685.27     2690.85     78.89 o
   2   3   1      832.70      813.79     14.20 o
   3   3   1     1712.34     1790.60     40.41 o
   4   3   1      377.50      365.69      5.81 o
   5   3   1      129.25      129.14      3.94 o
   6   3   1       89.82       90.72      1.77 o
   7   3   1       19.61       18.40      0.97 o
   8   3   1        3.22        3.71      0.71 o
   9   3   1       30.94       30.97      1.13 o
  10   3   1        0.11        0.75      0.84 o
   0   4   1      189.82      176.18      8.47 o
   1   4   1      369.67      355.15      6.81 o
   2   4   1      647.03      630.27     15.11 o
   3   4   1      431.17      446.82      7.35 o
   4   4   1      348.87      374.96     11.07 o
   5   4   1       41.83       37.05      1.53 o
   6   4   1       74.78       74.29      3.54 o
   7   4   1       15.60       13.23      0.61 o
   8   4   1       47.25       44.57      3.13 o
   9   4   1       13.01       13.55      1.25 o
   0   5   1      318.50      352.34     15.93 o
   1   5   1       29.62       30.86      0.74 o
   2   5   1       27.66       28.85      1.48 o
   3   5   1      188.71      184.22      5.61 o
   4   5   1      102.25      102.14      3.35 o
   5   5   1       25.47       25.42      1.59 o
   6   5   1      121.84      114.66      5.02 o
   7   5   1       14.60       14.28      1.05 o
   8   5   1        1.86        2.72      0.49 o
   9   5   1        0.65        0.99      0.61 o
   0   6   1      621.93      653.98     27.29 o
   1   6   1      203.38      175.46      4.47 o
   2   6   1        8.60        4.58      0.43 o
   3   6   1      315.29      326.57      6.35 o
   4   6   1      106.08      104.63      4.69 o
   5   6   1       67.00       61.52      3.98 o
   6   6   1       95.65       91.84      6.87 o
   7   6   1        4.39        5.59      1.39 o
   8   6   1        6.42        4.47      0.93 o
   9   6   1       10.49        8.88      1.04 o
   0   7   1      245.46      274.14      8.65 o
   1   7   1      118.19      117.76      2.07 o
   2   7   1      221.89      239.64      6.80 o
   3   7   1        1.91        2.42      0.50 o
   4   7   1       66.04       60.51      2.47 o
   5   7   1      266.64      279.61     19.11 o
   6   7   1       62.67       58.68      6.87 o
   7   7   1        0.78        1.11      1.02 o
   8   7   1       60.35       44.97      8.98 o
   0   8   1       26.93       30.11      1.13 o
   1   8   1       29.09       30.81      0.95 o
   2   8   1       33.98       36.65      1.05 o
   3   8   1      234.84      247.37      4.42 o
   4   8   1       56.25       55.96      4.37 o
   5   8   1        4.67        5.85      0.73 o
   6   8   1       21.12       15.06      1.89 o
   7   8   1        2.28        1.73      0.65 o
   0   9   1        1.17        1.89      0.76 o
   1   9   1        5.31        6.48      0.62 o
   2   9   1        5.58        7.33      0.66 o
   3   9   1       33.63       36.04      1.76 o
   4   9   1        5.40        5.49      0.81 o
   5   9   1       77.83       64.10      4.83 o
   6   9   1        9.01        5.15      1.23 o
   0  10   1       31.50       36.56      1.39 o
   1  10   1       32.99       33.67      1.03 o
   2  10   1       24.67       24.84      1.35 o
   3  10   1       12.67       13.10      0.81 o
   4  10   1       21.47       21.82      1.44 o
   5  10   1        0.03        1.61      0.89 o
   0  11   1       36.60       42.21      2.09 o
   1  11   1       10.55       11.93      1.35 o
   2  11   1        0.50       -0.21      0.65 o
   3  11   1        5.11        3.24      1.03 o
   1   0   2      156.93      127.51      3.19 o
   3   0   2      677.90      646.67     12.45 o
   4   0   2       11.52       12.67      0.62 o
   5   0   2        0.08        1.19      0.58 o
   6   0   2      474.73      462.63     11.70 o
   7   0   2      135.60      148.05      4.39 o
   8   0   2       68.80       61.46      2.36 o
   9   0   2       16.93       18.19      1.34 o
  10   0   2        6.46        7.69      2.36 o
   0   1   2     3008.83     2627.70     91.43 o
   2   1   2     3630.55     3788.00     76.30 o
   3   1   2      689.38      685.85     10.40 o
   4   1   2      405.93      417.58      5.97 o
   5   1   2      172.67      177.68      2.93 o
   6   1   2      132.10      132.64      2.17 o
   7   1   2        6.65        6.05      0.61 o
   8   1   2       11.32       11.02      0.74 o
   9   1   2       44.96       43.23      1.42 o
  10   1   2        1.14        1.09      0.77 o
   0   2   2       33.08       39.48      2.26 o
   2   2   2     1502.21     1506.46     24.31 o
   3   2   2      153.10      160.30      2.81 o
   4   2   2       49.08       53.16      1.16 o
   5   2   2       68.82       70.78      1.50 o
   6   2   2       14.07       14.91      0.55 o
   7   2   2        0.53       -0.13      0.49 o
   8   2   2        0.22        0.11      0.61 o
   9   2   2       22.29       19.83      1.10 o
  10   2   2        5.20        3.39      0.82 o
   0   3   2      198.82      170.78      7.36 o
   1   3   2      584.81      546.92     11.12 o
   2   3   2     1327.83     1325.66     32.15 o
   3   3   2     1766.89     1865.77     38.26 o
   4   3   2      277.39      280.38      4.81 o
   5   3   2       17.55       15.50      0.66 o
   6   3   2       60.72       60.10      1.43 o
   7   3   2      125.84      132.45      2.58 o
   8   3   2       64.67       68.91      2.33 o
   9   3   2       54.36       54.91      1.48 o
  10   3   2        3.75        4.20      1.23 o
   0   4   2     2158.02     2115.02    219.22 o
   1   4   2     1361.01     1374.07     40.43 o
   2   4   2      709.67      730.86     17.46 o
   3   4   2      100.67       96.59      3.33 o
   4   4   2       30.12       36.35      1.55 o
   5   4   2      195.09      195.75      6.92 o
   6   4   2        1.12        2.19      0.56 o
   7   4   2       43.94       37.33      2.10 o
   8   4   2       12.79       12.58      0.82 o
   9   4   2        1.01        1.19      0.62 o
   0   5   2     1996.74     2085.57     98.46 o
   1   5   2      511.63      528.19     14.58 o
   2   5   2      597.52      614.91     15.12 o
   3   5   2       45.52       39.03      1.20 o
   4   5   2       96.56       95.67      4.05 o
   5   5   2       15.50       15.68      0.93 o
   6   5   2       15.06       14.58      1.60 o
   7   5   2      154.54      141.84      7.77 o
   8   5   2       31.20       26.45      1.26 o
   9   5   2        4.88        4.20      0.59 o
   0   6   2        1.33        0.44      0.61 o
   1   6   2      167.68      172.23      5.26 o
   2   6   2      252.29      257.75      5.47 o
   3   6   2      351.62      348.01     12.95 o
   4   6   2      333.19      332.36     25.77 o
   5   6   2      246.22      224.85     22.80 o
   6   6   2       68.57       65.11      6.34 o
   7   6   2       15.48       10.02      1.28 o
   8   6   2       46.96       38.70      3.68 o
   0   7   2       27.29       27.64      1.01 o
   1   7   2        3.63        3.64      0.53 o
   2   7   2       98.70       99.15      1.84 o
   3   7   2       20.33       20.14      0.82 o
   4   7   2      349.75      358.86     24.25 o
   5   7   2      147.21      144.23     15.12 o
   6   7   2        0.29        0.25      0.57 o
   7   7   2        6.12        8.40      0.76 o
   8   7   2        9.66        5.14      1.88 o
   0   8   2      316.56      317.34      6.55 o
   1   8   2       48.44       48.53      1.14 o
   2   8   2       78.84       77.89      2.75 o
   3   8   2       28.67       27.10      1.02 o
   4   8   2       61.19       56.08      3.96 o
   5   8   2       82.18       74.30      8.34 o
   6   8   2        9.84       10.01      1.42 o
   7   8   2        1.85        0.58      0.73 o
   0   9   2       49.91       59.49      1.96 o
   1   9   2       68.16       68.91      1.53 o
   2   9   2       71.42       69.63      1.46 o
   3   9   2       58.03       54.93      4.33 o
   4   9   2       31.59       30.51      1.62 o
   5   9   2       22.00       20.66      1.97 o
   6   9   2       20.76       15.50      2.17 o
   0  10   2       23.19       24.98      1.41 o
   1  10   2       19.40       19.85      1.29 o
   2  10   2       12.92       15.35      1.06 o
   3  10   2       10.93        8.26      0.73 o
   4  10   2       22.97       25.50      1.98 o
   5  10   2        1.80        2.45      1.63 o
   0  11   2        8.43        9.70      1.27 o
   1  11   2       10.68       15.38      1.90 o
   2  11   2       62.98       63.90      2.88 o
   3  11   2       54.93       59.47      3.72 o
   2   0   3     1625.91     1629.05     53.74 o
   3   0   3      155.88      147.80      3.12 o
   4   0   3      776.69      719.20     13.91 o
   5   0   3      343.83      361.46      9.26 o
   6   0   3       45.42       47.34      1.77 o
   7   0   3        0.13        0.77      0.65 o
   8   0   3       30.21       31.85      1.68 o
   9   0   3       49.55       52.20      2.34 o
  10   0   3        0.74        2.52      1.23 o
   2   1   3      115.24      108.62      2.24 o
   3   1   3     1619.64     1563.05     21.05 o
   4   1   3        5.12        3.16      0.34 o
   5   1   3       71.16       70.32      1.55 o
   6   1   3      220.57      221.79      3.81 o
   7   1   3       49.38       52.67      1.65 o
   8   1   3        5.89        8.39      1.35 o
   9   1   3       74.86       82.57      2.40 o
  10   1   3       29.74       28.43      1.53 o
   0   2   3     1090.88     1157.54     51.28 o
   1   2   3     2796.24     2971.63    138.99 o
   2   2   3     1942.69     2010.17     27.23 o
   3   2   3     1283.69     1271.99     19.03 o
   4   2   3      230.74      232.41      4.38 o
   5   2   3      404.68      431.19      6.78 o
   6   2   3      112.20      113.43      2.15 o
   7   2   3      267.60      280.35      4.44 o
   8   2   3       85.59       84.72      1.89 o
   9   2   3        0.76        1.61      0.75 o
  10   2   3       16.57       15.27      1.10 o
   0   3   3        6.82       10.96      1.31 o
   1   3   3      849.77      836.88     20.63 o
   2   3   3      269.77      274.43      6.81 o
   3   3   3      806.18      881.76     13.43 o
   4   3   3      350.90      379.29      6.98 o
   5   3   3       10.20       10.85      0.67 o
   6   3   3       63.30       56.23      1.29 o
   7   3   3       14.57       11.69      0.80 o
   8   3   3        9.10        8.44      0.62 o
   9   3   3       11.11        9.87      0.70 o
  10   3   3        6.37        6.80      0.93 o
   0   4   3       32.62       36.58      3.23 o
   1   4   3     1409.23     1417.47     48.80 o
   2   4   3      257.64      269.39      9.38 o
   3   4   3      614.80      613.61     23.57 o
   4   4   3      986.81     1005.40     38.97 o
   5   4   3      152.74      139.38      7.22 o
   6   4   3        8.04        8.89      0.81 o
   7   4   3      366.12      366.11     21.85 o
   8   4   3       22.55       20.96      1.24 o
   9   4   3        4.99        5.28      0.70 o
   0   5   3      376.53      355.17     18.41 o
   1   5   3      103.52       85.73      1.46 o
   2   5   3      263.51      256.46      4.79 o
   3   5   3      199.10      179.26     11.12 o
   4   5   3      131.00      128.46     11.08 o
   5   5   3      211.85      212.32     15.15 o
   6   5   3       31.06       35.45      3.17 o
   7   5   3       36.20       36.20      2.95 o
   8   5   3       16.85       14.67      0.89 o
   9   5   3       11.87       10.85      1.12 o
   0   6   3       11.37       18.69      1.17 o
   1   6   3       11.55       11.63      0.73 o
   2   6   3      115.71      105.65      3.33 o
   3   6   3      124.74      120.57      6.02 o
   4   6   3       84.41       82.86      4.79 o
   5   6   3       30.98       28.32      2.27 o
   6   6   3       34.41       30.77      3.86 o
   7   6   3       42.14       40.50      3.85 o
   8   6   3        5.15        5.40      0.98 o
   0   7   3      160.78      150.04      9.39 o
   1   7   3      248.21      261.00      9.40 o
   2   7   3       15.48       15.47      0.64 o
   3   7   3      523.76      550.77     15.58 o
   4   7   3       94.18       98.81      6.49 o
   5   7   3      139.34      121.04     16.34 o
   6   7   3       41.92       28.08      4.09 o
   7   7   3       21.98       19.88      3.29 o
   8   7   3        2.67        1.61      0.69 o
   0   8   3       27.19       23.21      1.50 o
   1   8   3       64.90       74.43      2.39 o
   2   8   3       48.84       52.21      2.47 o
   3   8   3       50.05       49.62      3.22 o
   4   8   3      110.23      114.56      2.43 o
   5   8   3       47.03       46.30      5.75 o
   6   8   3       48.13       38.70      6.49 o
   7   8   3       14.67       11.57      2.07 o
   0   9   3        0.05        0.98      1.52 o
   1   9   3      151.26      163.52      6.15 o
   2   9   3       10.08        9.26      0.86 o
   3   9   3        9.01       11.89      1.56 o
   4   9   3        5.54        5.47      0.72 o
   5   9   3        8.56        9.21      0.92 o
   6   9   3        0.73        0.56      0.75 o
   0  10   3       10.34       10.63      0.99 o
   1  10   3       56.38       63.27      2.45 o
   2  10   3       74.86       86.32      4.62 o
   3  10   3       42.30       34.58      2.58 o
   4  10   3       23.12       22.40      2.32 o
   5  10   3        8.84        9.08      1.58 o
   0  11   3       22.20       19.09      1.79 o
   1  11   3       12.22       15.30      0.91 o
   2  11   3       11.62        9.69      0.82 o
   3  11   3       12.42       14.65      1.46 o
   0   0   4      960.88      887.18     32.79 o
   2   0   4       71.64       68.42      1.68 o
   3   0   4     2084.30     2327.01     76.14 o
   4   0   4      304.99      298.61      6.24 o
   5   0   4      762.95      797.98     19.34 o
   6   0   4      224.65      217.44      5.95 o
   7   0   4        1.26        1.58      0.86 o
   8   0   4       21.40       23.70      4.39 o
   9   0   4      234.72      249.90      7.67 o
  10   0   4       54.02       57.87      3.71 o
   2   1   4     1391.69     1343.14     22.01 o
   3   1   4     1479.77     1557.63     23.04 o
   4   1   4      499.92      487.62      6.44 o
   5   1   4      219.91      222.04      3.35 o
   6   1   4       24.39       25.24      0.73 o
   7   1   4       36.16       38.31      1.04 o
   8   1   4       82.23       80.68      2.35 o
   9   1   4        2.72        6.47      0.97 o
  10   1   4       26.52       23.85      1.34 o
   0   2   4     1805.32     1879.03     59.00 o
   1   2   4      146.60      137.59      2.33 o
   2   2   4     1104.62     1088.94     23.44 o
   3   2   4      644.32      676.50     10.45 o
   4   2   4      111.01      124.90      2.08 o
   5   2   4       44.05       42.26      1.11 o
   6   2   4       63.01       64.92      1.22 o
   7   2   4       33.63       40.93      1.66 o
   8   2   4       17.17       17.29      0.81 o
   9   2   4       62.55       67.67      2.40 o
  10   2   4       28.18       25.39      1.42 o
   0   3   4      345.82      355.05     11.71 o
   1   3   4      774.33      785.57     29.55 o
   2   3   4      514.03      483.40      9.03 o
   3   3   4       54.11       61.55      1.26 o
   4   3   4       74.69       66.66      1.60 o
   5   3   4      351.10      355.00      6.01 o
   6   3   4      149.61      152.96      2.91 o
   7   3   4      401.12      426.56      6.45 o
   8   3   4       77.51       84.02      2.02 o
   9   3   4       25.08       24.63      1.00 o
   0   4   4      428.53      457.84     40.25 o
   1   4   4       46.50       44.97      1.06 o
   2   4   4      478.92      473.33     11.72 o
   3   4   4      264.11      253.76     13.83 o
   4   4   4        5.46        6.74      0.51 o
   5   4   4      253.39      247.03     14.64 o
   6   4   4       68.01       74.06      1.75 o
   7   4   4       92.76       92.73      1.93 o
   8   4   4        3.71        6.00      1.23 o
   9   4   4       14.22       12.20      1.18 o
   0   5   4       28.71       34.68      1.75 o
   1   5   4      774.25      746.55     29.97 o
   2   5   4      154.84      155.82      6.26 o
   3   5   4      403.40      437.35     11.74 o
   4   5   4      190.77      186.04     14.22 o
   5   5   4      317.12      306.11     22.25 o
   6   5   4       39.72       31.41      2.81 o
   7   5   4       99.96       98.34      9.12 o
   8   5   4       18.57       17.15      1.59 o
   9   5   4        6.39        6.01      0.70 o
   0   6   4       15.19       12.48      2.19 o
   1   6   4       91.64       90.46      3.80 o
   2   6   4       87.02       89.98      3.68 o
   3   6   4      159.61      158.67      4.86 o
   4   6   4      110.73       98.14      9.94 o
   5   6   4      575.72      552.19     64.28 o
   6   6   4      110.52       93.78     12.03 o
   7   6   4        0.66        0.70      0.57 o
   8   6   4       21.69       19.05      1.91 o
   0   7   4      225.03      225.62     16.75 o
   1   7   4       14.14       14.21      1.40 o
   2   7   4      104.18       95.00      5.39 o
   3   7   4      155.83      154.80      9.25 o
   4   7   4       64.73       67.17      2.51 o
   5   7   4       21.46       16.94      2.18 o
   6   7   4        7.55        5.33      1.75 o
   7   7   4        4.63        3.69      0.75 o
   8   7   4        0.40        0.56      0.81 o
   0   8   4       42.96       43.94      2.92 o
   1   8   4       48.79       48.48      2.30 o
   2   8   4      165.45      172.91      8.73 o
   3   8   4        1.32        0.62      0.59 o
   4   8   4       71.94       67.97      1.69 o
   5   8   4       39.24       40.00      1.33 o
   6   8   4        1.81        1.96      0.67 o
   7   8   4       50.53       40.06      8.86 o
   0   9   4       44.57       37.34      2.65 o
   1   9   4      101.60      105.62      4.49 o
   2   9   4       73.01       70.75      6.41 o
   3   9   4       59.28       59.51      4.14 o
   4   9   4      111.33      109.27      8.40 o
   5   9   4       12.08       15.58      0.96 o
   6   9   4       12.84       11.37      1.02 o
   0  10   4       66.62       60.64      4.73 o
   1  10   4       71.25       73.72      3.57 o
   2  10   4       31.35       32.25      2.62 o
   3  10   4        4.87        2.72      0.81 o
   4  10   4        9.46       11.91      1.27 o
   5  10   4        1.83        2.83      0.94 o
   0  11   4        0.03        0.53      0.92 o
   1  11   4        4.48        5.64      1.00 o
   2  11   4        0.78        0.20      0.75 o
   2   0   5     1155.43     1183.74     29.07 o
   3   0   5       43.66       46.08      0.96 o
   4   0   5      180.47      188.84      4.03 o
   5   0   5        0.19        1.03      0.80 o
   6   0   5       18.50       24.24      1.51 o
   7   0   5       31.20       43.44      5.83 o
   8   0   5        5.14        5.27      0.83 o
   9   0   5       18.20       19.05      2.57 o
  10   0   5       25.18       21.55      2.03 o
   0   1   5      658.75      599.85     40.61 o
   1   1   5      734.05      694.46     10.82 o
   2   1   5     1169.49     1126.66     41.79 o
   3   1   5      324.98      308.20      5.01 o
   4   1   5      860.93      846.66     10.78 o
   5   1   5      229.20      217.60      3.41 o
   6   1   5       86.64       88.55      1.72 o
   7   1   5      163.65      165.77      4.82 o
   8   1   5      108.80      116.08      3.01 o
   9   1   5        6.71        7.93      0.75 o
  10   1   5       19.53       18.01      1.21 o
   0   2   5      978.32      983.14     42.23 o
   1   2   5     1759.49     1781.90     55.40 o
   2   2   5     1730.99     1720.13     54.75 o
   3   2   5      696.02      699.46     12.52 o
   4   2   5      179.26      199.73      3.10 o
   5   2   5      402.76      410.07      5.91 o
   6   2   5       13.07       16.85      0.60 o
   7   2   5       85.56       90.23      1.76 o
   8   2   5       35.58       36.31      1.11 o
   9   2   5       35.82       33.94      1.77 o
  10   2   5       21.84       18.29      1.10 o
   0   3   5     2050.81     2111.88    138.28 o
   1   3   5      656.52      622.70     29.33 o
   2   3   5      104.35      102.87      3.27 o
   3   3   5       91.84       91.20      2.12 o
   4   3   5      838.88      920.21     14.11 o
   5   3   5       28.50       29.88      1.04 o
   6   3   5       61.39       65.57      1.37 o
   7   3   5       21.36       21.04      0.89 o
   8   3   5       70.14       80.33      1.76 o
   9   3   5        2.75        1.41      0.62 o
   0   4   5      362.37      395.11     16.10 o
   1   4   5      276.98      281.94     17.89 o
   2   4   5      427.45      393.07     17.11 o
   3   4   5      176.45      177.28      9.84 o
   4   4   5       40.73       34.32      4.96 o
   5   4   5       47.42       49.73      1.31 o
   6   4   5        6.16        8.06      0.74 o
   7   4   5       69.65       78.26      1.71 o
   8   4   5       15.78       14.42      0.69 o
   9   4   5       23.51       19.84      0.93 o
   0   5   5      435.26      528.01     13.31 o
   1   5   5      566.12      520.72     19.13 o
   2   5   5      459.79      440.49     17.68 o
   3   5   5       29.62       31.98      1.86 o
   4   5   5      167.68      133.48     17.98 o
   5   5   5      199.92      184.58     22.09 o
   6   5   5       52.41       46.92      4.74 o
   7   5   5       43.82       50.12      1.71 o
   8   5   5        4.08        4.26      0.72 o
   9   5   5        4.91        4.23      0.61 o
   0   6   5      118.11      120.14     17.87 o
   1   6   5      141.14      151.87      7.19 o
   2   6   5      361.45      360.96     21.49 o
   3   6   5      229.42      222.05      8.65 o
   4   6   5       63.08       63.18      2.10 o
   5   6   5       51.41       48.37      1.92 o
   6   6   5       44.05       42.36      6.43 o
   7   6   5        9.77        9.63      1.71 o
   8   6   5        8.37        7.79      0.86 o
   0   7   5      323.06      293.89     26.70 o
   1   7   5      169.20      157.23     10.18 o
   2   7   5       89.62       88.57      4.71 o
   3   7   5      149.69      154.10     10.13 o
   4   7   5      229.10      231.47     11.76 o
   5   7   5       48.86       47.20      1.37 o
   6   7   5       93.82       90.32     13.26 o
   7   7   5       44.80       33.22      7.38 o
   8   7   5        3.13        2.13      1.30 o
   0   8   5       24.68       28.65      2.36 o
   1   8   5       13.65       13.71      0.74 o
   2   8   5       14.11       15.02      1.96 o
   3   8   5       44.77       43.16      4.05 o
   4   8   5       26.80       27.11      1.79 o
   5   8   5        5.37        5.49      0.75 o
   6   8   5        0.05       -0.57      0.93 o
   7   8   5        7.56        7.03      1.09 o
   0   9   5        1.30        2.64      0.78 o
   1   9   5      188.52      196.47     14.52 o
   2   9   5       15.64       14.40      2.58 o
   3   9   5       60.57       58.24      2.69 o
   4   9   5      121.22      118.77     10.46 o
   5   9   5       24.85       23.97      2.34 o
   6   9   5        2.77        2.97      0.81 o
   0  10   5       74.70       74.10     11.29 o
   1  10   5        5.34        4.60      0.73 o
   2  10   5       12.75       14.22      1.45 o
   3  10   5       12.73       13.93      2.08 o
   4  10   5       21.95       22.30      2.38 o
   0  11   5       23.13       20.19      3.49 o
   1  11   5        2.12        1.57      0.75 o
   2  11   5        3.97        3.15      0.82 o
   0   0   6      214.96      173.03     53.45 o
   2   0   6     2363.97     2229.27     77.20 o
   3   0   6     1127.46     1109.28     21.35 o
   4   0   6       36.89       45.95      1.03 o
   5   0   6       31.91       31.74      1.42 o
   6   0   6       16.01       10.80      0.82 o
   7   0   6       46.58       43.39      3.09 o
   8   0   6      188.24      199.34      6.07 o
   9   0   6        4.95        3.23      0.90 o
  10   0   6        0.71       -0.75      1.02 o
   0   1   6        1.74        0.50      0.33 o
   1   1   6      134.58      115.85      2.43 o
   2   1   6      106.53       88.63      3.02 o
   3   1   6      385.54      387.63      7.06 o
   4   1   6      189.70      192.64      2.97 o
   5   1   6      340.76      369.16      5.44 o
   6   1   6        1.65        1.56      0.43 o
   7   1   6       42.09       38.78      1.36 o
   8   1   6        4.11        4.33      1.09 o
   9   1   6        2.67        2.95      0.76 o
  10   1   6       13.74       10.72      0.86 o
   0   2   6     1396.58     1321.72     63.70 o
   1   2   6      132.51      122.04      1.92 o
   2   2   6      964.12      915.20     58.08 o
   3   2   6      254.05      249.52      4.69 o
   4   2   6      587.62      604.23      9.43 o
   5   2   6       22.22       18.70      0.63 o
   6   2   6        0.02        0.21      0.33 o
   7   2   6        7.24        8.61      0.69 o
   8   2   6       66.78       68.57      1.56 o
   9   2   6        5.23        6.44      0.75 o
   0   3   6        9.98       11.91      9.94 o
   1   3   6     1169.88     1209.07     57.69 o
   2   3   6       61.80       64.68      2.80 o
   3   3   6       66.75       66.89      2.54 o
   4   3   6      188.55      191.92      5.56 o
   5   3   6      298.22      289.93      4.39 o
   6   3   6      102.07      106.66      1.97 o
   7   3   6       25.43       26.23      0.90 o
   8   3   6       26.65       24.48      1.40 o
   9   3   6        8.18        7.42      0.75 o
   0   4   6        2.98        4.32      0.95 o
   1   4   6      202.29      223.62     12.84 o
   2   4   6       39.58       30.10      2.24 o
   3   4   6      402.32      423.55     25.38 o
   4   4   6      143.29      136.66     11.89 o
   5   4   6       62.46       61.34      1.73 o
   6   4   6        1.24        0.21      0.54 o
   7   4   6      106.90      122.23      2.83 o
   8   4   6        1.62        2.38      0.65 o
   9   4   6       13.16        9.39      0.72 o
   0   5   6        5.69        5.72      0.61 o
   1   5   6      194.05      184.86     10.38 o
   2   5   6       65.40       68.67      4.74 o
   3   5   6       91.01       90.93      4.43 o
   4   5   6       51.72       52.55      2.45 o
   5   5   6      258.29      234.52     29.58 o
   6   5   6      110.57      103.87     12.74 o
   7   5   6      187.54      181.21     14.29 o
   8   5   6        3.44        3.90      0.80 o
   9   5   6       17.53       16.76      1.54 o
   0   6   6       13.15       10.66      1.90 o
   1   6   6      206.81      196.34     14.94 o
   2   6   6      257.99      237.12     23.58 o
   3   6   6      616.74      634.32     38.70 o
   4   6   6      178.28      167.26      9.87 o
   5   6   6       16.30       15.65      1.10 o
   6   6   6       11.41        9.88      1.31 o
   7   6   6        1.81        0.30      0.74 o
   8   6   6        4.82        3.04      0.64 o
   0   7   6      311.53      324.16     19.72 o
   1   7   6       42.49       44.51      3.78 o
   2   7   6      119.58      115.50      9.97 o
   3   7   6      129.40      126.28     11.28 o
   4   7   6      162.15      152.12     16.21 o
   5   7   6       56.77       58.30      1.60 o
   6   7   6        4.89        5.98      0.86 o
   7   7   6       17.49       13.40      0.82 o
   0   8   6       25.73       25.53      4.01 o
   1   8   6        4.53        3.88      0.95 o
   2   8   6       90.85       93.62     11.04 o
   3   8   6       96.62       86.80      9.50 o
   4   8   6       85.80       89.44      7.18 o
   5   8   6       22.08       25.03      1.45 o
   6   8   6        7.77        6.56      0.87 o
   7   8   6        2.56        4.41      1.39 o
   0   9   6      206.69      212.32     32.75 o
   1   9   6      246.91      239.17     28.44 o
   2   9   6       90.95       91.40     20.90 o
   3   9   6       47.63       44.87      4.48 o
   4   9   6       35.38       30.63      3.52 o
   5   9   6        0.98        0.43      0.67 o
   0  10   6       17.08       16.00      1.93 o
   1  10   6        5.45        7.75      1.06 o
   2  10   6        4.93        7.24      1.38 o
   3  10   6       12.43        8.91      1.78 o
   4  10   6        1.92        0.53      1.00 o
   0  11   6        0.47       -0.59      1.10 o
   1  11   6        1.93        1.45      1.19 o
   1   0   7       93.93       75.65     20.23 o
   2   0   7       56.33       60.75      1.62 o
   3   0   7       78.94       90.08      2.36 o
   4   0   7       73.08       63.39      1.73 o
   5   0   7      130.94      136.18      3.19 o
   6   0   7       66.35       73.91      2.56 o
   7   0   7       65.25       64.89      5.24 o
   8   0   7        5.42        5.57      1.31 o
   9   0   7       52.02       45.54      5.87 o
   0   1   7     1185.48     1017.89    148.91 o
   1   1   7     1232.45     1116.32     77.56 o
   2   1   7     1519.63     1390.86     78.47 o
   3   1   7       35.66       34.52      0.98 o
   4   1   7       53.61       62.56      1.55 o
   5   1   7       38.38       46.14      0.95 o
   6   1   7       50.33       52.68      1.41 o
   7   1   7      102.39      105.99      3.19 o
   8   1   7       35.04       38.35      1.22 o
   9   1   7        1.19        0.13      0.62 o
   0   2   7     2578.36     2169.33    391.84 o
   1   2   7     2366.06     2291.13    229.24 o
   2   2   7      462.08      433.70      6.99 o
   3   2   7       21.38       21.00      1.35 o
   4   2   7       38.64       41.62      1.20 o
   5   2   7      139.79      143.23      2.58 o
   6   2   7       55.52       58.07      1.90 o
   7   2   7       19.71       20.13      0.82 o
   8   2   7       36.86       42.57      1.23 o
   9   2   7        8.98        9.34      1.34 o
   0   3   7       17.73       24.97      2.20 o
   1   3   7      255.76      268.47     24.55 o
   2   3   7      572.99      603.74     44.28 o
   3   3   7      180.33      180.14     10.14 o
   4   3   7      100.91      110.54      2.09 o
   5   3   7       15.59       14.45      0.67 o
   6   3   7       24.56       27.02      0.86 o
   7   3   7       99.96       94.18      1.72 o
   8   3   7       22.64       24.32      0.89 o
   9   3   7        2.08        1.17      0.60 o
   0   4   7      739.12      729.42     26.28 o
   1   4   7      241.02      240.14     21.00 o
   2   4   7      451.82      474.95     21.68 o
   3   4   7       72.85       85.31      4.35 o
   4   4   7      254.50      263.40      4.71 o
   5   4   7      216.99      226.32      4.33 o
   6   4   7      149.43      145.94      2.93 o
   7   4   7       40.18       42.78      1.06 o
   8   4   7        0.21       -0.14      0.45 o
   9   4   7       28.24       26.00      1.15 o
   0   5   7      153.17      155.12      6.60 o
   1   5   7      379.13      391.93      8.39 o
   2   5   7      323.31      338.94     19.66 o
   3   5   7      296.91      297.84     23.11 o
   4   5   7       27.10       27.21      2.64 o
   5   5   7       67.87       69.84      3.44 o
   6   5   7        5.26        7.56      2.10 o
   7   5   7       18.87       26.24      9.07 o
   8   5   7        4.57        4.11      0.91 o
   0   6   7       10.08        7.72      2.04 o
   1   6   7       40.78       45.91      3.77 o
   2   6   7       66.89       59.89      5.42 o
   3   6   7       71.00       71.94      5.24 o
   4   6   7        2.91        3.66      0.97 o
   5   6   7      298.25      320.87      5.82 o
   6   6   7        5.90        6.95      0.86 o
   7   6   7        8.98        8.25      1.05 o
   8   6   7        5.05        2.78      0.57 o
   0   7   7        1.52        5.70      4.75 o
   1   7   7       28.20       27.08      1.72 o
   2   7   7       55.76       51.37      3.92 o
   3   7   7      647.00      678.13     59.98 o
   4   7   7        0.38       10.35      9.14 o
   5   7   7       37.51       37.13      1.37 o
   6   7   7        3.68        5.78      0.86 o
   7   7   7        1.19        2.02      0.91 o
   0   8   7       21.59       18.58      4.07 o
   1   8   7      210.12      212.22     31.40 o
   2   8   7      183.05      184.55     23.65 o
   3   8   7       50.76       51.31      5.69 o
   4   8   7       40.83       46.09      4.66 o
   5   8   7       22.73       22.36      1.13 o
   6   8   7        9.25       10.82      0.85 o
   0   9   7        0.00        1.22      1.73 o
   1   9   7        5.18        5.83      0.90 o
   2   9   7        6.70        5.54      0.77 o
   3   9   7       20.05       18.84      2.14 o
   4   9   7        4.32        4.48      0.78 o
   5   9   7        7.52        7.96      0.82 o
   0  10   7       25.49       15.34      4.34 o
   1  10   7       26.16       22.99      2.42 o
   2  10   7       27.48       28.06      3.51 o
   3  10   7        7.89        5.72      1.49 o
   4  10   7       15.71       12.97      2.24 o
   0   0   8      865.89      611.60    194.26 o
   1   0   8     1002.60      863.05    121.08 o
   2   0   8      126.15      123.12      5.94 o
   3   0   8     1496.63     1553.36     64.67 o
   4   0   8        7.18        8.59      0.99 o
   5   0   8      173.76      166.23      5.64 o
   6   0   8      149.93      153.65      5.45 o
   7   0   8        8.93       10.33      0.71 o
   8   0   8        0.13       -0.14      0.46 o
   9   0   8        0.15        0.35      1.21 o
   0   1   8      153.13      150.64      3.51 o
   1   1   8      106.52       93.92      9.61 o
   2   1   8      213.64      194.80     13.48 o
   3   1   8      363.37      369.01      8.11 o
   4   1   8       97.85       98.89      1.96 o
   5   1   8       14.61       15.96      0.71 o
   6   1   8       86.79       86.06      2.47 o
   7   1   8      175.15      191.57      3.69 o
   8   1   8        2.87        1.91      0.56 o
   9   1   8       18.79       16.25      1.11 o
   0   2   8       95.66      100.52      3.13 o
   1   2   8      112.20      149.50     85.03 o
   2   2   8     1627.95     1616.94    175.62 o
   3   2   8      465.03      464.35     37.76 o
   4   2   8      253.08      261.50      4.95 o
   5   2   8      107.53      107.48      2.45 o
   6   2   8        9.75       10.34      0.73 o
   7   2   8       33.61       33.35      0.90 o
   8   2   8       60.83       61.91      1.50 o
   9   2   8        4.98        6.39      0.98 o
   0   3   8      848.10      874.60     94.09 o
   1   3   8     1905.16     1945.27    155.79 o
   2   3   8        9.15        6.59      1.17 o
   3   3   8       52.94       59.03      4.69 o
   4   3   8      365.59      377.62      7.26 o
   5   3   8       97.26       96.78      2.36 o
   6   3   8       15.06       14.17      0.51 o
   7   3   8        2.04        1.89      0.37 o
   8   3   8       15.93       14.52      0.76 o
   9   3   8        6.36        5.23      0.55 o
   0   4   8       44.57       42.17      1.18 o
   1   4   8      350.21      351.33     16.49 o
   2   4   8       14.22       12.00      0.55 o
   3   4   8       64.66       63.88      3.74 o
   4   4   8       41.88       42.70      3.38 o
   5   4   8       60.45       60.83      1.25 o
   6   4   8       21.20       21.72      0.64 o
   7   4   8       17.95       20.33      0.86 o
   8   4   8        9.11        9.89      1.85 o
   9   4   8        2.62        1.42      0.69 o
   0   5   8      575.98      607.05     29.07 o
   1   5   8      536.25      568.01     78.50 o
   2   5   8       25.16       25.99      6.34 o
   3   5   8      389.90      393.33     32.61 o
   4   5   8        0.58        0.31      0.38 o
   5   5   8      528.27      550.10      9.35 o
   6   5   8      129.76      135.53     10.89 o
   7   5   8       44.64       44.93      2.90 o
   8   5   8        5.22        4.18      0.46 o
   0   6   8        0.01        0.97      0.38 o
   1   6   8       63.77       62.82      6.47 o
   2   6   8       90.85       89.15      8.25 o
   3   6   8      531.98      557.58     48.04 o
   4   6   8       37.04       37.34      4.48 o
   5   6   8       42.95       44.14      1.72 o
   6   6   8       47.71       45.24      1.37 o
   7   6   8        6.20        5.50      0.59 o
   8   6   8        5.61        5.62      1.03 o
   0   7   8       77.19       83.43     12.26 o
   1   7   8       48.96       46.35      5.82 o
   2   7   8       83.53       82.44      8.26 o
   3   7   8       30.16       39.43     26.89 o
   4   7   8       14.44       15.52      1.58 o
   5   7   8        8.17        8.38      0.73 o
   6   7   8       25.36       25.34      1.12 o
   7   7   8        6.16        4.62      0.69 o
   0   8   8        5.75        6.05      0.81 o
   1   8   8      207.53      193.23     30.94 o
   2   8   8        1.24        3.51      2.58 o
   3   8   8      112.40      109.53     15.08 o
   4   8   8       26.84       27.11      3.15 o
   5   8   8       18.68       19.71      0.93 o
   6   8   8        4.69        6.03      1.06 o
   0   9   8      164.94      170.30     31.09 o
   1   9   8      227.14      224.28     39.10 o
   2   9   8       14.65       12.93      2.78 o
   3   9   8        2.92        2.00      0.61 o
   4   9   8        6.73        4.89      1.17 o
   5   9   8        3.92        3.81      1.40 o
   0  10   8        3.65        4.89      1.77 o
   1  10   8        8.11        6.31      1.61 o
   2  10   8        2.27        1.17      0.75 o
   3  10   8        4.95        5.50      0.84 o
   1   0   9      592.37      544.57     31.63 o
   2   0   9      209.19      184.86     50.71 o
   3   0   9      233.93      240.24      5.08 o
   4   0   9       32.20       34.58      4.18 o
   5   0   9      148.22      140.30      4.34 o
   6   0   9      331.71      348.23     11.39 o
   7   0   9      178.28      174.18      6.53 o
   8   0   9        1.35        2.44      1.37 o
   9   0   9       16.60       11.90      1.05 o
   0   1   9      162.25      167.63     39.99 o
   1   1   9     1623.05     1587.98    182.50 o
   2   1   9       46.10       43.47      2.35 o
   3   1   9       94.28      101.14      2.30 o
   4   1   9       85.05       80.30      1.71 o
   5   1   9       68.76       66.34      1.48 o
   6   1   9       63.55       64.60      1.71 o
   7   1   9       16.93       17.05      1.61 o
   8   1   9       47.61       49.53      2.27 o
   9   1   9        7.35        7.67      0.71 o
   0   2   9       95.28       96.07     13.12 o
   1   2   9      255.77      239.31     17.80 o
   2   2   9        9.04       13.95     18.77 o
   3   2   9      141.02      129.77      7.56 o
   4   2   9      407.86      400.84      8.29 o
   5   2   9       30.15       28.70      0.96 o
   6   2   9       72.26       62.27      1.75 o
   7   2   9       63.31       62.67      2.91 o
   8   2   9        8.68        7.68      1.51 o
   9   2   9        1.38        1.89      0.57 o
   0   3   9       24.72       49.30     26.38 o
   1   3   9      144.25      166.67     56.66 o
   2   3   9      291.75      296.64      4.89 o
   3   3   9       76.24       80.45      6.85 o
   4   3   9      153.27      145.21      3.25 o
   5   3   9      196.62      190.77      4.29 o
   6   3   9       10.32        8.74      0.61 o
   7   3   9       56.42       54.06      1.67 o
   8   3   9       40.96       41.89      1.67 o
   9   3   9       18.91       21.22      1.74 o
   0   4   9     1155.61     1193.46     50.93 o
   1   4   9       84.78       99.74     11.10 o
   2   4   9       38.14       37.03      3.12 o
   3   4   9        5.66        4.62      0.79 o
   4   4   9       52.92       52.76      4.37 o
   5   4   9      256.12      251.63      5.80 o
   6   4   9      135.83      137.91      3.25 o
   7   4   9       75.03       75.21      1.96 o
   8   4   9        2.72        2.12      0.82 o
   0   5   9        2.83       24.87     40.13 o
   1   5   9       38.01       49.68     14.23 o
   2   5   9      109.71      104.77      9.98 o
   3   5   9      139.00      149.25     19.91 o
   4   5   9        2.39        2.50      0.68 o
   5   5   9       22.15       25.54      0.92 o
   6   5   9       35.01       41.46      5.30 o
   7   5   9        5.50        6.29      1.78 o
   8   5   9        6.37        6.47      0.91 o
   0   6   9      196.87      211.57     36.69 o
   1   6   9       92.47       94.33      2.99 o
   2   6   9      251.54      250.27     29.25 o
   3   6   9      122.14      137.24     29.83 o
   4   6   9        2.69        2.53      0.55 o
   5   6   9      138.60      143.58      2.95 o
   6   6   9       14.84       12.44      0.73 o
   7   6   9        2.24        3.30      0.68 o
   0   7   9       35.38       33.12      1.12 o
   1   7   9      120.47      116.79     10.62 o
   2   7   9       45.04       44.63      1.26 o
   3   7   9      304.69      300.80     40.33 o
   4   7   9        3.41        3.27      0.90 o
   5   7   9        8.42        8.18      2.54 o
   6   7   9       10.61       10.99      1.10 o
   7   7   9        1.06        0.68      0.76 o
   0   8   9       41.31       43.44     23.27 o
   1   8   9        5.84       10.24      4.43 o
   2   8   9       26.62       29.91      2.51 o
   3   8   9       35.74       41.87      5.63 o
   4   8   9        0.78        1.96      1.27 o
   5   8   9        5.60        9.98      1.80 o
   6   8   9        3.20        2.66      0.71 o
   0   9   9       20.29       19.84      1.48 o
   1   9   9        6.87       12.60      3.64 o
   2   9   9        7.89        5.35      1.44 o
   3   9   9        0.56       -0.14      0.59 o
   4   9   9        5.54        7.07      0.85 o
   0  10   9        0.30       -0.07      1.27 o
   1  10   9       17.79       14.16      3.43 o
   2  10   9       11.67        8.87      2.38 o
   0   0  10       81.80       97.80     14.85 o
   1   0  10      219.11      200.65      5.78 o
   2   0  10     2229.33     2221.61    541.00 o
   3   0  10        4.43        3.55      0.33 o
   4   0  10       42.66       41.19      2.65 o
   5   0  10      238.71      257.17      7.22 o
   6   0  10      176.71      183.71      8.86 o
   7   0  10        7.05        7.65      1.39 o
   8   0  10      253.67      255.66     11.75 o
   9   0  10        1.80        1.10      1.27 o
   0   1  10      113.21      111.05      5.10 o
   1   1  10      142.42      147.60     24.06 o
   2   1  10      433.19      421.94     48.45 o
   3   1  10      284.62      289.90      5.90 o
   4   1  10      158.77      182.96      3.35 o
   5   1  10      166.62      171.51      3.28 o
   6   1  10       17.41       16.69      0.81 o
   7   1  10        1.09        0.92      0.89 o
   8   1  10       25.88       24.91      1.65 o
   9   1  10       10.15        8.84      1.44 o
   0   2  10      244.03      251.00      8.71 o
   1   2  10      394.82      363.26     18.21 o
   2   2  10      324.60      345.22      6.52 o
   3   2  10       17.98       20.52      1.23 o
   4   2  10       59.60       58.45      1.60 o
   5   2  10       51.60       46.16      1.36 o
   6   2  10       38.10       33.76      1.15 o
   7   2  10       90.31       90.17      2.64 o
   8   2  10       25.13       22.71      1.26 o
   9   2  10       21.40       21.26      2.27 o
   0   3  10       83.31       83.81     11.96 o
   1   3  10      136.32      145.14      8.96 o
   2   3  10        9.40       26.19     19.87 o
   3   3  10      107.67      103.47      8.12 o
   4   3  10      237.47      231.92      4.34 o
   5   3  10       58.60       51.36      1.51 o
   6   3  10      254.20      257.04      7.24 o
   7   3  10       78.02       83.52      4.23 o
   8   3  10       18.31       17.06      1.20 o
   0   4  10       12.13        9.50      1.02 o
   1   4  10       92.04       93.41      5.31 o
   2   4  10      215.68      218.15     19.33 o
   3   4  10       58.39       60.01      4.34 o
   4   4  10       32.77       36.30      4.00 o
   5   4  10        2.58        3.17      0.92 o
   6   4  10      131.48      131.44      5.71 o
   7   4  10       17.49       14.20      0.89 o
   8   4  10        6.97        6.90      0.96 o
   0   5  10       13.93       13.31      2.03 o
   1   5  10      485.57      504.89     53.53 o
   2   5  10      135.34      141.09      2.63 o
   3   5  10       83.10       82.36      7.60 o
   4   5  10      137.86      136.06     12.51 o
   5   5  10      219.15      225.53      4.34 o
   6   5  10        3.44       12.50      5.26 o
   7   5  10       17.47       17.04      2.55 o
   8   5  10        8.31        7.08      0.78 o
   0   6  10       10.77       20.92     17.61 o
   1   6  10        1.71        4.46      1.31 o
   2   6  10       28.01       35.30     10.37 o
   3   6  10      250.65      248.44     22.85 o
   4   6  10       83.72       76.24     12.45 o
   5   6  10       65.87       65.90      1.67 o
   6   6  10      130.54      139.36     10.27 o
   7   6  10       17.47       16.48      2.17 o
   0   7  10      107.93      115.48      4.33 o
   1   7  10       34.77       43.39      4.40 o
   2   7  10        5.69        8.24      2.22 o
   3   7  10       34.58       46.52     16.01 o
   4   7  10       10.74        8.26      1.47 o
   5   7  10        0.71        0.92      0.60 o
   6   7  10       12.07       12.76      1.22 o
   0   8  10       97.76       96.71     49.33 o
   1   8  10      158.37      162.42     14.19 o
   2   8  10       64.86       73.81      7.79 o
   3   8  10       86.55       78.61      9.81 o
   4   8  10       52.52       45.73      6.74 o
   5   8  10        7.12        5.31      0.93 o
   0   9  10       69.87       82.33      3.08 o
   1   9  10       13.82       14.60      1.79 o
   2   9  10       81.44       81.88     12.14 o
   3   9  10        8.37        6.49      1.37 o
   4   9  10       11.32        9.63      1.25 o
   0  10  10        2.01        2.49      1.06 o
   1  10  10        0.77        0.07      1.02 o
   1   0  11        0.93       23.28     20.80 o
   2   0  11       16.01       42.65    171.20 o
   3   0  11      467.41      482.57      8.91 o
   4   0  11        4.82        6.49      1.50 o
   5   0  11       90.42      100.70     10.00 o
   6   0  11       96.36      100.53      3.91 o
   7   0  11       10.17       12.36      2.83 o
   8   0  11        9.03        6.74      1.37 o
   0   1  11        0.40       28.90     21.06 o
   1   1  11        0.79       20.19     15.60 o
   2   1  11     1114.15     1072.27    159.46 o
   3   1  11      263.24      270.98      4.83 o
   4   1  11       43.41       43.03      1.09 o
   5   1  11       55.68       57.60      1.42 o
   6   1  11       41.92       44.70      1.60 o
   7   1  11       81.92       84.85      2.75 o
   8   1  11       60.20       62.43      2.82 o
   0   2  11       88.64       91.19      3.16 o
   1   2  11      487.27      473.45     37.25 o
   2   2  11      212.45      202.57     14.65 o
   3   2  11       17.71       13.68      1.48 o
   4   2  11      243.80      255.09      5.01 o
   5   2  11       43.02       41.87      1.56 o
   6   2  11      139.80      143.55      3.27 o
   7   2  11       30.93       29.91      1.47 o
   8   2  11       85.45       82.00      4.21 o
   0   3  11        0.57        9.35      9.91 o
   1   3  11       34.19       34.32      2.26 o
   2   3  11       65.59       63.28      5.66 o
   3   3  11       37.33       36.45      1.04 o
   4   3  11       84.90       86.53      1.94 o
   5   3  11      172.34      174.44      4.19 o
   6   3  11       39.52       41.07      1.78 o
   7   3  11       13.82       15.03      1.84 o
   8   3  11       18.07       17.18      2.07 o
   0   4  11        5.27        3.93      1.27 o
   1   4  11       36.96       43.82      1.75 o
   2   4  11      153.21      157.32     13.08 o
   3   4  11       67.41       67.51      5.74 o
   4   4  11      171.20      173.27     15.55 o
   5   4  11      174.25      177.54      5.26 o
   6   4  11       35.32       38.59      1.68 o
   7   4  11       26.51       24.71      1.25 o
   8   4  11       12.25       14.53      2.26 o
   0   5  11      128.20      131.96     17.79 o
   1   5  11       56.46       55.05      4.18 o
   2   5  11      147.50      150.93      9.22 o
   3   5  11       69.66       68.75      4.32 o
   4   5  11      179.05      192.41      3.47 o
   5   5  11       44.80       40.95      1.48 o
   6   5  11       90.51       81.50     13.55 o
   7   5  11       10.52       11.35      1.63 o
   0   6  11        1.60        1.74      0.55 o
   1   6  11        3.44        2.00      0.46 o
   2   6  11       56.75       59.94      4.72 o
   3   6  11       86.39       80.65      5.53 o
   4   6  11        8.70       14.44      6.90 o
   5   6  11       12.45       16.40      6.40 o
   6   6  11        3.04        4.97      1.57 o
   7   6  11       16.82       15.74      1.37 o
   0   7  11      280.42      286.51     70.21 o
   1   7  11       36.94       38.36      2.67 o
   2   7  11       15.20       13.84      1.85 o
   3   7  11       34.18       31.05      3.27 o
   4   7  11       26.86       23.69      3.38 o
   5   7  11        7.33        9.03      1.29 o
   6   7  11       86.49       89.77      2.67 o
   0   8  11       91.06      100.20      4.81 o
   1   8  11       23.75       24.02      1.93 o
   2   8  11       37.39       37.90      4.30 o
   3   8  11       10.77       21.40      7.00 o
   4   8  11        3.39       11.01      4.34 o
   5   8  11       22.67       21.28      2.65 o
   0   9  11        1.10        8.48      6.21 o
   1   9  11       12.28       17.63      3.81 o
   2   9  11        9.73       12.35      2.06 o
   3   9  11       12.87       10.83      1.90 o
   0   0  12      373.21      347.96     19.21 o
   1   0  12      125.52      123.81      4.96 o
   2   0  12      150.61      133.66     20.54 o
   3   0  12      152.08      149.32      2.83 o
   4   0  12       17.49       18.27      1.43 o
   5   0  12       34.63       39.73      1.92 o
   6   0  12        9.48        7.55      2.30 o
   7   0  12        9.09        7.82      1.56 o
   8   0  12        0.20        2.98      1.43 o
   0   1  12       20.14       13.43      2.92 o
   1   1  12       11.67        9.33      1.33 o
   2   1  12       31.50       34.56     41.66 o
   3   1  12      197.00      197.34      3.87 o
   4   1  12       84.79       81.31      2.16 o
   5   1  12       48.73       51.66      1.52 o
   6   1  12       28.67       29.95      2.20 o
   7   1  12       13.30       13.06      1.09 o
   8   1  12       48.06       44.80      2.34 o
   0   2  12        4.27        4.44      0.70 o
   1   2  12      189.46      200.46     11.73 o
   2   2  12       68.04       68.42      7.19 o
   3   2  12       58.35       56.58      6.38 o
   4   2  12      237.74      227.40      4.17 o
   5   2  12       52.87       53.79      1.80 o
   6   2  12       77.84       72.88      1.92 o
   7   2  12       25.84       24.60      1.11 o
   8   2  12       11.71       14.76      1.23 o
   0   3  12      203.12      183.94     33.57 o
   1   3  12       48.34       43.42      4.29 o
   2   3  12      118.39      119.88     13.20 o
   3   3  12       25.20       23.02      2.30 o
   4   3  12       58.78       65.82      1.78 o
   5   3  12       36.95       37.01      1.45 o
   6   3  12        5.46        4.93      0.74 o
   7   3  12       15.75       16.22      1.25 o
   8   3  12        3.67        2.71      1.54 o
   0   4  12        0.55        0.89      0.47 o
   1   4  12       29.65       28.00      2.08 o
   2   4  12       77.82       74.19      3.87 o
   3   4  12       95.22      101.79      8.19 o
   4   4  12       47.00       42.49      3.18 o
   5   4  12       78.95       95.36      2.39 o
   6   4  12       33.93       36.01      1.69 o
   7   4  12        1.20        1.28      0.73 o
   0   5  12       20.70       29.87     15.52 o
   1   5  12      116.44      116.35      3.76 o
   2   5  12       19.50       27.23      8.15 o
   3   5  12       34.65       37.82      3.42 o
   4   5  12       20.82       23.22      1.62 o
   5   5  12        1.34        1.40      1.66 o
   6   5  12       85.29       85.67      2.51 o
   7   5  12       41.06       26.58      5.29 o
   0   6  12       75.82       87.41      4.97 o
   1   6  12       29.92       28.24      2.48 o
   2   6  12       23.98       23.74      1.72 o
   3   6  12       15.86       14.79      4.19 o
   4   6  12       56.41       53.45      3.80 o
   5   6  12       45.97       45.88      2.48 o
   6   6  12       17.85       19.12      1.40 o
   0   7  12       44.53       60.30     33.42 o
   1   7  12       20.75       13.82      0.90 o
   2   7  12       54.26       54.11      4.38 o
   3   7  12       14.88       11.69      1.94 o
   4   7  12        0.26        2.94      2.50 o
   5   7  12       14.03       15.99      1.33 o
   0   8  12        8.35       19.50      9.93 o
   1   8  12       10.43        7.58      1.16 o
   2   8  12       20.91       21.12      1.12 o
   3   8  12       18.75       15.61      1.77 o
   4   8  12        5.14        3.24      0.85 o
   0   9  12      109.15      112.88     69.67 o
   1   9  12       14.15       13.29      2.78 o
   2   9  12       72.66       87.83     11.02 o
   1   0  13       12.65       26.40     13.06 o
   2   0  13       70.65       83.78      8.53 o
   3   0  13      300.56      309.57      5.69 o
   4   0  13       10.62        8.30      1.33 o
   5   0  13      244.18      254.15      7.50 o
   6   0  13        2.57        1.67      1.92 o
   7   0  13        1.11       -2.10      2.97 o
   8   0  13       24.11       21.43      2.61 o
   0   1  13       68.20       50.89     10.04 o
   1   1  13       60.15       54.35      5.14 o
   2   1  13       36.81       34.50      1.06 o
   3   1  13      285.56      280.85      4.97 o
   4   1  13      155.16      166.18      3.76 o
   5   1  13      191.35      202.41      4.52 o
   6   1  13        0.33        0.61      1.01 o
   7   1  13        0.11       -1.14      0.89 o
   8   1  13       10.85       11.24      1.73 o
   0   2  13      140.19      128.04     21.08 o
   1   2  13      162.06      165.25      5.33 o
   2   2  13      115.48      110.13      9.49 o
   3   2  13       36.73       36.93      1.23 o
   4   2  13        3.57        3.93      0.60 o
   5   2  13       97.13       98.15      3.13 o
   6   2  13      117.28      129.28      2.83 o
   7   2  13        1.67        1.27      0.58 o
   8   2  13       14.85       14.27      1.26 o
   0   3  13       35.91       53.41     32.40 o
   1   3  13       96.94       84.96      9.83 o
   2   3  13      220.72      206.35     17.96 o
   3   3  13       31.04       33.42      1.38 o
   4   3  13       76.96       84.72      2.10 o
   5   3  13        5.78        8.32      5.10 o
   6   3  13       74.44       78.42      2.20 o
   7   3  13       11.92       10.48      1.23 o
   0   4  13       67.73       68.82      9.34 o
   1   4  13      114.78      112.41     10.43 o
   2   4  13       96.08      101.71      2.95 o
   3   4  13       32.94       33.84      1.04 o
   4   4  13       44.44       43.05      5.00 o
   5   4  13       14.76       23.88      4.85 o
   6   4  13       17.03       14.23      1.19 o
   7   4  13       25.70       22.34      2.55 o
   0   5  13        7.10        5.51      0.58 o
   1   5  13       46.61       42.20      2.03 o
   2   5  13      108.60      123.92     12.23 o
   3   5  13       39.02       36.53      3.21 o
   4   5  13       35.65       39.94      4.17 o
   5   5  13       11.42       10.07      1.31 o
   6   5  13        6.36        5.58      0.90 o
   0   6  13       56.23       46.57      3.97 o
   1   6  13       23.80       28.57      2.94 o
   2   6  13       68.34       70.50      6.82 o
   3   6  13       49.82       49.17      3.55 o
   4   6  13       18.84       15.62      2.22 o
   5   6  13        2.94        1.79      0.91 o
   6   6  13        4.18        4.96      1.36 o
   0   7  13        4.08        6.56      1.02 o
   1   7  13        8.10        8.68      1.11 o
   2   7  13       14.46       15.23      3.57 o
   3   7  13        2.97        4.16      0.65 o
   4   7  13        0.27        0.47      0.48 o
   5   7  13        4.72        4.54      0.94 o
   0   8  13       16.22       13.96      7.50 o
   1   8  13       21.77       21.05      3.12 o
   2   8  13       56.85       64.62      6.20 o
   3   8  13       29.12       33.15      3.43 o
   0   9  13        1.07       -2.34      1.64 o
   1   9  13        8.65        6.02      1.35 o
   0   0  14     1220.94     1288.64     82.97 o
   1   0  14      161.70      153.61     18.08 o
   2   0  14      238.35      237.06     32.22 o
   3   0  14      116.94      118.38      2.39 o
   4   0  14       19.74       17.56      1.62 o
   5   0  14        0.08       -0.47      1.35 o
   6   0  14        1.28        1.59      1.57 o
   7   0  14        4.98        4.16      1.42 o
   0   1  14      266.19      216.13     33.98 o
   1   1  14      285.82      248.59     25.46 o
   2   1  14      192.75      194.48     16.27 o
   3   1  14       60.02       63.20      2.19 o
   4   1  14       76.93       76.21      3.15 o
   5   1  14       66.65       67.22      2.05 o
   6   1  14        4.32        5.59      0.99 o
   7   1  14       16.04       14.10      1.49 o
   0   2  14        5.24       64.18     33.59 o
   1   2  14      205.33      197.61     10.97 o
   2   2  14      153.80      146.70      9.40 o
   3   2  14      152.41      149.38     16.64 o
   4   2  14      137.15      140.20      3.42 o
   5   2  14       32.51       34.56      1.24 o
   6   2  14       43.48       41.94      1.35 o
   7   2  14        0.64       -0.37      1.00 o
   0   3  14       10.34       14.33      3.83 o
   1   3  14       48.05       42.11      1.45 o
   2   3  14      213.36      227.74     15.40 o
   3   3  14      210.07      203.26     22.10 o
   4   3  14       43.24       42.92      1.43 o
   5   3  14       78.62       73.30      2.03 o
   6   3  14       32.50       33.35      1.33 o
   7   3  14        0.03        1.04      1.00 o
   0   4  14       64.37       68.37      2.15 o
   1   4  14       74.57       59.14      5.98 o
   2   4  14       63.98       70.28      2.51 o
   3   4  14       70.39       69.55      1.88 o
   4   4  14       17.95       17.98      2.40 o
   5   4  14       17.81       18.70      1.17 o
   6   4  14       18.78       17.33      1.58 o
   0   5  14      105.40       92.33      5.29 o
   1   5  14       14.49       15.84      1.05 o
   2   5  14      280.44      292.08     31.51 o
   3   5  14        5.73        5.71      0.69 o
   4   5  14       19.75       18.66      1.77 o
   5   5  14       15.01       15.08      1.85 o
   6   5  14        4.63        3.99      0.98 o
   0   6  14        9.24        7.58      0.67 o
   1   6  14       33.28       31.84      2.23 o
   2   6  14       11.46       11.42      0.86 o
   3   6  14       11.41       15.10      2.56 o
   4   6  14        3.07        2.74      0.86 o
   5   6  14       11.37       10.84      1.37 o
   0   7  14        0.61       -0.27      0.97 o
   1   7  14       10.76       11.94      1.75 o
   2   7  14       12.64       11.99      0.88 o
   3   7  14        2.23        2.44      0.56 o
   4   7  14        4.69        5.45      0.66 o
   0   8  14        0.56        1.15      1.00 o
   1   8  14        0.70        6.62      4.10 o
   2   8  14       13.13       13.40      1.16 o
   1   0  15       99.23      108.19     21.47 o
   2   0  15      399.09      408.17      8.61 o
   3   0  15       62.88       66.56      1.57 o
   4   0  15       78.88       80.02      3.37 o
   5   0  15        6.22        6.95      1.22 o
   6   0  15        2.00        0.61      1.37 o
   7   0  15       29.61       29.11      2.53 o
   0   1  15      345.16      346.92     14.13 o
   1   1  15      119.49      150.45     24.94 o
   2   1  15      139.63      142.72      4.06 o
   3   1  15       37.18       34.12      0.89 o
   4   1  15        2.16        1.64      0.74 o
   5   1  15       20.52       23.24      2.54 o
   6   1  15       10.90        8.99      1.37 o
   7   1  15        5.72        5.35      1.09 o
   0   2  15       11.75        8.58      0.88 o
   1   2  15       30.91       54.09     27.67 o
   2   2  15      136.19      137.40      2.96 o
   3   2  15      214.90      215.43      6.01 o
   4   2  15      131.05      131.52      3.76 o
   5   2  15       18.47       15.87      1.60 o
   6   2  15       11.25       13.54      2.45 o
   7   2  15       15.56       16.36      1.48 o
   0   3  15      253.45      242.75     12.99 o
   1   3  15       35.70       38.85      1.26 o
   2   3  15       33.41       32.45      1.15 o
   3   3  15       24.39       30.50     11.04 o
   4   3  15      172.78      177.65      3.96 o
   5   3  15       47.45       40.50      1.57 o
   6   3  15       38.92       37.61      1.70 o
   0   4  15       25.33       26.88      7.47 o
   1   4  15       61.28       67.10      4.78 o
   2   4  15       22.87       24.16      1.63 o
   3   4  15       42.13       37.70      1.99 o
   4   4  15        8.49        7.07      1.01 o
   5   4  15        8.19        7.36      0.91 o
   6   4  15        1.00        1.82      1.01 o
   0   5  15        4.45        5.30      1.52 o
   1   5  15      108.28       96.33      4.40 o
   2   5  15       20.71       37.89     12.83 o
   3   5  15       36.54       33.59      3.47 o
   4   5  15       23.59       20.50      3.13 o
   5   5  15       11.08        8.16      1.84 o
   0   6  15        3.88        4.11      1.16 o
   1   6  15        5.14        8.19      1.21 o
   2   6  15       54.78       49.24      5.51 o
   3   6  15       18.49       13.27      1.83 o
   4   6  15        1.87        0.89      0.69 o
   0   7  15       10.26        8.50      2.27 o
   1   7  15       14.65       12.95      1.46 o
   2   7  15       11.45        9.84      1.18 o
   3   7  15       19.78       20.94      2.26 o
   0   8  15       12.12       12.35      1.74 o
   1   8  15        1.57        0.74      0.60 o
   0   0  16      733.67      588.60    228.03 o
   1   0  16        4.75       29.37     20.09 o
   2   0  16        4.31        6.90      0.75 o
   3   0  16       26.20       22.20      1.18 o
   4   0  16        0.00       -2.12      1.63 o
   5   0  16        1.31       -0.08      1.61 o
   6   0  16       82.60       87.23     11.76 o
   0   1  16       15.71       17.70      1.16 o
   1   1  16       57.29       73.59     10.48 o
   2   1  16      115.89      119.10      3.97 o
   3   1  16       29.16       27.01      0.88 o
   4   1  16       27.24       23.78      0.70 o
   5   1  16        2.38        2.61      1.05 o
   6   1  16        7.62        7.90      2.11 o
   0   2  16      220.93      212.84     38.50 o
   1   2  16        5.76       15.74      6.62 o
   2   2  16       15.60       19.68      1.20 o
   3   2  16        7.45       27.77     19.21 o
   4   2  16       25.12       24.83      1.28 o
   5   2  16       13.24       14.56      1.48 o
   6   2  16        4.63        4.08      1.26 o
   0   3  16       26.20       28.58      1.39 o
   1   3  16       55.50       46.13      2.86 o
   2   3  16        6.95       11.35      2.66 o
   3   3  16       83.64       87.03     10.63 o
   4   3  16       22.40       23.23      1.03 o
   5   3  16       24.30       22.95      1.23 o
   6   3  16       13.77       12.04      1.55 o
   0   4  16       57.98       52.71      3.93 o
   1   4  16      223.52      204.30     27.37 o
   2   4  16        6.12       10.41      4.82 o
   3   4  16       15.28       19.76      1.10 o
   4   4  16       20.36       22.00      5.20 o
   5   4  16       19.25       18.63      1.67 o
   0   5  16       77.76       78.25     10.77 o
   1   5  16        4.30       15.25      8.81 o
   2   5  16       18.01       16.31      2.28 o
   3   5  16        2.02        3.50      1.35 o
   4   5  16        4.61        3.73      0.75 o
   5   5  16        2.26        3.21      1.10 o
   0   6  16        3.73        5.77      1.98 o
   1   6  16       36.04       34.34      4.40 o
   2   6  16        7.54       11.71      3.18 o
   3   6  16        5.80        5.67      0.79 o
   4   6  16       13.16       13.04      1.99 o
   0   7  16        2.46        2.41      0.91 o
   1   7  16       19.58       16.83      1.53 o
   2   7  16        4.60        6.07      1.11 o
   1   0  17       41.37       33.82      5.39 o
   2   0  17        0.52        1.10      0.57 o
   3   0  17       15.24       12.89      0.63 o
   4   0  17       16.04       12.53      1.62 o
   5   0  17        0.54        0.56      2.24 o
   6   0  17        2.09        3.06      1.42 o
   0   1  17      146.89      152.54      7.41 o
   1   1  17       77.19       76.77      3.29 o
   2   1  17        7.60       15.65      8.67 o
   3   1  17        0.33       -0.59      0.39 o
   4   1  17       31.51       30.07      2.89 o
   5   1  17       18.26       14.93      2.58 o
   6   1  17       12.79       10.59      1.52 o
   0   2  17        5.38        5.93      0.78 o
   1   2  17       21.25       19.34      1.59 o
   2   2  17       75.66       73.18      9.55 o
   3   2  17       72.39       65.24      5.07 o
   4   2  17       38.85       40.37      1.52 o
   5   2  17       30.28       31.64      1.75 o
   0   3  17        1.90        6.49      1.06 o
   1   3  17        2.01        2.28      0.80 o
   2   3  17       18.17       19.82      1.00 o
   3   3  17       53.09       50.84      2.02 o
   4   3  17        1.46        1.72      0.57 o
   5   3  17       17.81       15.14      1.73 o
   0   4  17        5.95        7.50      1.03 o
   1   4  17       18.71       12.26      1.34 o
   2   4  17        1.86        0.23      1.31 o
   3   4  17        8.17        6.05      1.17 o
   4   4  17       16.37       14.20      1.72 o
   0   5  17      201.16      217.74     52.97 o
   1   5  17       23.83       20.00      3.88 o
   2   5  17       15.76       17.39      1.30 o
   3   5  17        4.81        4.70      0.82 o
   4   5  17       11.54       11.11      1.28 o
   0   6  17        1.21        5.72      2.25 o
   1   6  17       15.46       16.15      4.77 o
   2   6  17        0.27       -1.00      0.96 o
   0   0  18        0.01        1.40      0.78 o
   1   0  18       16.06       15.49      1.31 o
   2   0  18        4.01        4.72      0.89 o
   3   0  18       32.17       39.92      1.18 o
   4   0  18       26.04       23.93      2.15 o
   5   0  18        0.98        1.12      1.60 o
   0   1  18       13.84       43.08     25.72 o
   1   1  18       33.14       37.78      6.54 o
   2   1  18       27.77       32.21      3.10 o
   3   1  18       15.96       16.39      1.02 o
   4   1  18        3.87        5.02      1.10 o
   5   1  18        9.86        7.35      1.12 o
   0   2  18        0.30       -0.08      0.43 o
   1   2  18        8.13        8.04      0.59 o
   2   2  18       10.85       12.46      0.76 o
   3   2  18       25.81       26.87      1.04 o
   4   2  18        6.54        4.19      0.93 o
   0   3  18        6.90        9.76      1.69 o
   1   3  18        1.02        0.30      0.59 o
   2   3  18        8.36       10.46      1.22 o
   3   3  18       49.12       47.90      3.63 o
   4   3  18        0.67        1.91      0.67 o
   0   4  18       11.25       12.10      2.30 o
   1   4  18       15.86       19.54      1.03 o
   2   4  18        0.02        1.69      0.94 o
   3   4  18       14.81       12.77      1.47 o
   0   5  18        5.13       74.66    100.82 o
   1   5  18       18.85       18.49      1.17 o
   2   5  18        2.12        5.16      1.11 o
   1   0  19        0.00        6.20      4.14 o
   2   0  19       19.95       22.04      3.61 o
   3   0  19       21.81       21.48      1.99 o
   4   0  19        0.33       -0.04      1.56 o
   0   1  19        2.52        9.04      3.25 o
   1   1  19        1.74        5.01      2.51 o
   2   1  19       14.22       15.47      1.09 o
   3   1  19       11.41       11.48      1.20 o
   4   1  19       34.00       36.98      1.89 o
   0   2  19        4.73        8.03      0.97 o
   1   2  19       24.24       22.31      1.02 o
   2   2  19       34.93       35.27      2.65 o
   3   2  19       19.23       23.22      1.14 o
   0   3  19       26.12       25.33      4.59 o
   1   3  19       16.59       14.68      3.08 o
   2   3  19        1.48        2.63      1.12 o
   3   3  19        9.42       10.29      1.14 o
   0   4  19        1.05        1.14      0.72 o
   1   4  19        8.96       13.24      1.95 o
   2   4  19       35.23       34.90      7.72 o
   0   0  20        0.06        2.92      4.92 o
   1   0  20        0.34        1.07      0.67 o
   2   0  20        0.00       -1.40      2.39 o
   0   1  20        5.48        3.69      0.92 o
   1   1  20       15.19       14.51      0.87 o
   2   1  20        0.23        0.60      0.78 o
   0   2  20        0.03        0.11      1.64 o
   1   2  20       13.54       16.15      1.42 o
   2   2  20        1.34       21.18      8.70 o
   0   3  20       27.33       25.66      2.24 o
   1   3  20       26.65       23.98      1.82 o
 
